# Supplementary material for: Identification of replication-dependent and replication-independent linker histone complexes: Tpr specifically promotes replication-dependent linker histone stability
Source: BMC Biochem. 2016 Oct 1;17:18. doi: 10.1186/s12858-016-0074-9 (PMC5045598; doi:10.1186/s12858-016-0074-9)
Supplement: Additional file 1: Table S1. — Protein identification report for H1 variant associating proteins. The number of unique peptides determined by mass spectrometry are given for each protein. Mock purification sample from U2OS Tet/On cells without H1 vector insert was used as negative control. Two technical replicates were analyzed for each H1 variant sample. Four technical replicates were analyzed for the negative control. (XLSX 67 kb) [file 12858_2016_74_MOESM1_ESM.xlsx]

## Sheet: quantile.csv
Identification of Replication-Dependent and Replication-Independent Linker Histone Complexes: Tpr Specifically Promotes Replication-Dependent Linker Histone Stability
Pei Zhang, Owen E. Branson, Michael A. Freitas, and Mark R. Parthun
Table S1. Protein identification report for H1 variant associating proteins. The number of unique peptides determined by mass spectrometry are given for each protein. Mock purification sample from U2OS Tet/On cells without H1 vector insert was used as negative control. Two technical replicates were analyzed for each H1 variant sample. Four technical replicates were analyzed for the negative contr…
Description	H1.1 Peak 1 #1	H1.1 Peak 1 #2	H1.1 Peak 2 #1	H1.1 Peak 2 # 2	H1.2 #1	H1.2 #2	H1x #1	H1x #2	Negative Control #1	Negative Control #2	Negative Control #3	Negative Control #4
sp|Q13435|SF3B2_HUMAN Splicing factor 3B subunit 2 OS=Homo sapiens GN=SF3B2 PE=1 SV=2	94.4	94.4	86.6	72.1	86.6	116.2	86.6	58	116.2	116.2	94.4	94.4
sp|Q7L2E3|DHX30_HUMAN Putative ATP-dependent RNA helicase DHX30 OS=Homo sapiens GN=DHX30 PE=1 SV=1	116.2	116.2	41	51.4	116.2	86.6	94.4	61.4	86.6	86.6	72.1	69.8
sp|Q86XP3|DDX42_HUMAN ATP-dependent RNA helicase DDX42 OS=Homo sapiens GN=DDX42 PE=1 SV=1	3.8	4.7	0.3	0.3	7.2	9.6	7.3	5.1	94.4	94.4	10.4	11.2
sp|O43143|DHX15_HUMAN Putative pre-mRNA-splicing factor ATP-dependent RNA helicase DHX15 OS=Homo sapiens GN=DHX15 PE=1 SV=2	86.6	86.6	116.2	116.2	72.1	72.1	44.9	44.3	71	69.8	86.6	72.1
sp|P35908|K22E_HUMAN Keratin; type II cytoskeletal 2 epidermal OS=Homo sapiens GN=KRT2 PE=1 SV=2	27	22.1	69.8	69.8	29.1	34.6	49.3	94.4	18.7	31.7	15.5	16.4
sp|P04264|K2C1_HUMAN Keratin; type II cytoskeletal 1 OS=Homo sapiens GN=KRT1 PE=1 SV=6	42.4	28.8	61.4	86.6	55.6	44.9	59.7	116.2	24.9	50.4	28.8	27.3
sp|P13645|K1C10_HUMAN Keratin; type I cytoskeletal 10 OS=Homo sapiens GN=KRT10 PE=1 SV=6	35.9	28.8	94.4	94.4	47.3	44.9	52.8	86.6	26.5	42.4	23.7	26
sp|O75533|SF3B1_HUMAN Splicing factor 3B subunit 1 OS=Homo sapiens GN=SF3B1 PE=1 SV=3	72.1	59.7	20.7	18.5	94.4	94.4	9.8	11.3	55.6	61.4	116.2	116.2
sp|P07437|TBB5_HUMAN Tubulin beta chain OS=Homo sapiens GN=TUBB PE=1 SV=2	61.4	71	72.1	61.4	58	58	55.6	49.3	22.4	22.8	69.8	86.6
sp|Q15459|SF3A1_HUMAN Splicing factor 3A subunit 1 OS=Homo sapiens GN=SF3A1 PE=1 SV=1	5.3	4.7	0.3	0.3	3	6.2	16.3	13	71	72.1	38.8	46.5
sp|O15042|SR140_HUMAN U2 snRNP-associated SURP motif-containing protein OS=Homo sapiens GN=U2SURP PE=1 SV=2	22.4	22.1	13.6	12.8	9.8	10.8	9.8	12.1	52.8	55.6	45.7	61.4
sp|P02545|LMNA_HUMAN Prelamin-A/C OS=Homo sapiens GN=LMNA PE=1 SV=1	58	46.5	35.3	31	1.6	2.6	41	39.7	46.5	38.8	45.7	43.6
sp|P68371|TBB4B_HUMAN Tubulin beta-4B chain OS=Homo sapiens GN=TUBB4B PE=1 SV=1	54.2	52.1	58	48	50.4	55.6	44.9	44.3	18.7	21.7	61.4	58
sp|Q9UHB9|SRP68_HUMAN Signal recognition particle subunit SRP68 OS=Homo sapiens GN=SRP68 PE=1 SV=2	33	31.9	0.3	0.3	61.4	61.4	59.7	51.4	6.4	6.2	3.8	2.3
sp|Q9BVA1|TBB2B_HUMAN Tubulin beta-2B chain OS=Homo sapiens GN=TUBB2B PE=1 SV=1	43.6	42.4	55.6	42.4	44.3	41.7	38.8	36.5	16.1	20.3	58	51.4
sp|Q15393|SF3B3_HUMAN Splicing factor 3B subunit 3 OS=Homo sapiens GN=SF3B3 PE=1 SV=4	54.2	52.1	31.7	31	69.8	69.8	25.7	24.2	51.4	52.8	48	49.3
sp|P35527|K1C9_HUMAN Keratin; type I cytoskeletal 9 OS=Homo sapiens GN=KRT9 PE=1 SV=3	16.2	16.6	28.8	42.4	29.1	31.7	31.7	72.1	12.1	29.3	13.5	9.6
sp|P68363|TBA1B_HUMAN Tubulin alpha-1B chain OS=Homo sapiens GN=TUBA1B PE=1 SV=1	50.4	59.7	52.1	55.6	52.8	51.4	44.9	37.8	23.3	21.1	55.6	52.8
sp|Q71U36|TBA1A_HUMAN Tubulin alpha-1A chain OS=Homo sapiens GN=TUBA1A PE=1 SV=1	46.5	49.3	48	46.5	47.3	48	39.7	34	20.3	18.3	51.4	46.5
sp|Q07065|CKAP4_HUMAN Cytoskeleton-associated protein 4 OS=Homo sapiens GN=CKAP4 PE=1 SV=2	38.1	39.7	11.2	12.8	15.7	16.6	13.3	8.5	31.7	27	37.4	38.5
sp|Q9BQE3|TBA1C_HUMAN Tubulin alpha-1C chain OS=Homo sapiens GN=TUBA1C PE=1 SV=1	50.4	55.6	52.1	55.6	50.4	51.4	44.9	37.8	23.3	21.1	51.4	46.5
sp|P11142|HSP7C_HUMAN Heat shock cognate 71 kDa protein OS=Homo sapiens GN=HSPA8 PE=1 SV=1	38.1	24.5	6.2	6.4	31.5	34.6	30.5	26.8	37.8	31.7	38.1	37.4
sp|P23246|SFPQ_HUMAN Splicing factor; proline- and glutamine-rich OS=Homo sapiens GN=SFPQ PE=1 SV=2	35.9	38.1	44.9	44.9	24.2	23.7	29.1	25.7	61.4	58	34.6	31.7
sp|P49257|LMAN1_HUMAN Protein ERGIC-53 OS=Homo sapiens GN=LMAN1 PE=1 SV=2	33	26.8	6.2	8.1	23.5	22.1	16.3	13	58	46.5	31.9	36.5
sp|O76094|SRP72_HUMAN Signal recognition particle subunit SRP72 OS=Homo sapiens GN=SRP72 PE=1 SV=3	21.3	22.8	0.3	3.8	44.3	41.7	51.4	39.7	3.9	4.7	3.8	4.6
sp|Q12874|SF3A3_HUMAN Splicing factor 3A subunit 3 OS=Homo sapiens GN=SF3A3 PE=1 SV=1	4.4	2.9	0.3	0.3	0.9	1.8	9.8	9.8	48.7	48	30.5	29.9
sp|Q9Y6M1|IF2B2_HUMAN Insulin-like growth factor 2 mRNA-binding protein 2 OS=Homo sapiens GN=IGF2BP2 PE=1 SV=2	11.8	10.2	0.3	0.3	-	-	72.1	55.6	13.6	16.8	13	13.6
sp|P04350|TBB4A_HUMAN Tubulin beta-4A chain OS=Homo sapiens GN=TUBB4A PE=1 SV=2	38.1	39.7	38.5	37.4	34.6	37.8	31.7	26.8	10.5	12.1	43.6	39.7
sp|P11387|TOP1_HUMAN DNA topoisomerase 1 OS=Homo sapiens GN=TOP1 PE=1 SV=2	-	-	0.3	0.3	2.2	-	0.3	0.2	31.7	27	34.6	35.3
sp|P46940|IQGA1_HUMAN Ras GTPase-activating-like protein IQGAP1 OS=Homo sapiens GN=IQGAP1 PE=1 SV=1	26	22.1	0.3	0.3	18.8	20.7	0.3	0.2	10.5	10.7	51.4	55.6
sp|Q13509|TBB3_HUMAN Tubulin beta-3 chain OS=Homo sapiens GN=TUBB3 PE=1 SV=2	29.9	31.9	43.6	37.4	38.1	39.3	34	29.1	11.3	11.3	41.7	41
sp|Q9BS26|ERP44_HUMAN Endoplasmic reticulum resident protein 44 OS=Homo sapiens GN=ERP44 PE=1 SV=1	5.3	4.7	0.3	6.4	9.8	9.6	25.7	14.1	28.3	28.8	36.5	34
sp|P68400|CSK21_HUMAN Casein kinase II subunit alpha OS=Homo sapiens GN=CSNK2A1 PE=1 SV=1	48	48	0.3	0.3	31.5	28.8	27	21.1	14.7	13.3	27	19.6
sp|P68366|TBA4A_HUMAN Tubulin alpha-4A chain OS=Homo sapiens GN=TUBA4A PE=1 SV=1	41	44.3	37.4	39.7	40.3	37.8	35.3	29.1	18.7	14.9	41.7	42.4
sp|Q13748|TBA3C_HUMAN Tubulin alpha-3C/D chain OS=Homo sapiens GN=TUBA3C PE=1 SV=3	44.9	44.3	41	42.4	42.4	39.3	38.1	29.1	17.3	14.9	39.7	38.5
sp|Q15233|NONO_HUMAN Non-POU domain-containing octamer-binding protein OS=Homo sapiens GN=NONO PE=1 SV=4	26	31.9	38.5	37.4	21.9	22.1	37	24.2	48.7	50.4	24.9	26
sp|Q69YN4|VIR_HUMAN Protein virilizer homolog OS=Homo sapiens GN=KIAA1429 PE=1 SV=2	69.8	71	0.3	0.3	37	36.5	18.7	22.8	8.5	9.9	13	9.6
sp|Q14161|GIT2_HUMAN ARF GTPase-activating protein GIT2 OS=Homo sapiens GN=GIT2 PE=1 SV=2	5.3	4.7	3.4	5.1	0.9	-	3.9	3.8	43	43.6	5.3	6
sp|Q92522|H1X_HUMAN Histone H1x OS=Homo sapiens GN=H1FX PE=1 SV=1	-	-	0.3	0.3	2.2	1.8	116.2	69.8	1.8	1.7	6.6	6
sp|P19338|NUCL_HUMAN Nucleolin OS=Homo sapiens GN=NCL PE=1 SV=3	19	20.1	0.3	0.3	37	30.5	9.8	14.1	1.8	-	0.2	0.5
sp|P11021|GRP78_HUMAN 78 kDa glucose-regulated protein OS=Homo sapiens GN=HSPA5 PE=1 SV=2	18.3	17.8	0.3	3.8	26.8	24.9	21.1	21.1	28.3	27	27	28.8
sp|P08238|HS90B_HUMAN Heat shock protein HSP 90-beta OS=Homo sapiens GN=HSP90AB1 PE=1 SV=4	17.8	18.5	9.9	6.4	3.9	6.2	0.3	0.2	2.9	2.8	26.3	26
sp|Q14155|ARHG7_HUMAN Rho guanine nucleotide exchange factor 7 OS=Homo sapiens GN=ARHGEF7 PE=1 SV=2	10.7	7.3	0.3	3.8	1.6	3.7	0.3	6.4	37.8	37.4	13.5	8.6
sp|P14866|HNRPL_HUMAN Heterogeneous nuclear ribonucleoprotein L OS=Homo sapiens GN=HNRNPL PE=1 SV=2	19.6	20.9	13.6	14.8	18.8	14.9	23	18.3	37.8	41	23	18.7
sp|Q66GS9|CP135_HUMAN Centrosomal protein of 135 kDa OS=Homo sapiens GN=CEP135 PE=1 SV=2	9.5	9	0.3	0.3	0.9	-	0.3	0.2	10	8	29.3	31.7
sp|P42285|SK2L2_HUMAN Superkiller viralicidic activity 2-like 2 OS=Homo sapiens GN=SKIV2L2 PE=1 SV=3	-	-	0.3	0.3	-	-	11.8	12.1	44.9	35.9	1.1	1.1
sp|P21127|CD11B_HUMAN Cyclin-dependent kinase 11B OS=Homo sapiens GN=CDK11B PE=1 SV=3	31.5	39.7	0.3	0.3	34.6	29.3	11.8	9.8	-	-	7.3	7.2
sp|P55060|XPO2_HUMAN Exportin-2 OS=Homo sapiens GN=CSE1L PE=1 SV=3	20.5	16	0.3	0.3	13.2	13.1	0.3	2.4	28.3	22.1	22.1	27.3
sp|Q9Y2X7|GIT1_HUMAN ARF GTPase-activating protein GIT1 OS=Homo sapiens GN=GIT1 PE=1 SV=2	7.5	7.3	6.2	8.1	-	2.6	5.4	8.5	39.7	35.9	9.6	7.5
sp|P62750|RL23A_HUMAN 60S ribosomal protein L23a OS=Homo sapiens GN=RPL23A PE=1 SV=1	27	24.5	20.7	12.8	38.8	44.9	69.8	52.8	13	10.7	8.3	11.2
sp|Q9Y5B9|SP16H_HUMAN FACT complex subunit SPT16 OS=Homo sapiens GN=SUPT16H PE=1 SV=1	23	26.8	0.3	0.3	7.2	8	7.3	9.8	-	1.1	9.6	9.6
sp|Q9BUF5|TBB6_HUMAN Tubulin beta-6 chain OS=Homo sapiens GN=TUBB6 PE=1 SV=1	19	19	28.8	23.9	26.8	26.5	23	18.3	3.9	7	31.5	29.9
sp|Q8N684|CPSF7_HUMAN Cleavage and polyadenylation specificity factor subunit 7 OS=Homo sapiens GN=CPSF7 PE=1 SV=1	4.4	7.3	3.4	3.8	1.6	2.6	18.7	11.3	14.7	18.3	24.9	23.7
sp|Q06210|GFPT1_HUMAN Glutamine--fructose-6-phosphate aminotransferase [isomerizing] 1 OS=Homo sapiens GN=GFPT1 PE=1 SV=3	1.7	-	0.3	0.3	0.9	1.2	0.3	2.4	3.9	3.8	24.9	22.4
sp|P25705|ATPA_HUMAN ATP synthase subunit alpha; mitochondrial OS=Homo sapiens GN=ATP5A1 PE=1 SV=1	11.8	12.4	8.7	6.4	12.1	10.8	0.3	0.2	7.3	9.3	18.8	18
sp|P19784|CSK22_HUMAN Casein kinase II subunit alpha' OS=Homo sapiens GN=CSNK2A2 PE=1 SV=1	28.8	37	0.3	0.3	17.6	14.9	7.3	3.8	6.4	4.7	17.3	13
sp|Q15427|SF3B4_HUMAN Splicing factor 3B subunit 4 OS=Homo sapiens GN=SF3B4 PE=1 SV=1	29.9	28.8	22.3	27	25.3	22.1	29.1	22.1	41	38.8	16.2	19.6
sp|P62841|RS15_HUMAN 40S ribosomal protein S15 OS=Homo sapiens GN=RPS15 PE=1 SV=2	4.4	9	0.3	3.8	8.3	7.2	0.3	0.2	-	-	21.2	23.7
sp|P02538|K2C6A_HUMAN Keratin; type II cytoskeletal 6A OS=Homo sapiens GN=KRT6A PE=1 SV=3	9.5	7.3	22.3	21.9	8.3	8	18.7	44.3	6.4	12.1	3.8	3.8
sp|Q02539|H11_HUMAN Histone H1.1 OS=Homo sapiens GN=HIST1H1A PE=1 SV=3	27	23.5	19	18.5	6.2	7.2	3.9	2.4	1.1	-	6	6.4
sp|P04259|K2C6B_HUMAN Keratin; type II cytoskeletal 6B OS=Homo sapiens GN=KRT6B PE=1 SV=5	11.8	9	25.3	25.7	10.9	9.6	21.1	48	7.3	12.1	5.3	5.2
sp|Q8IWX8|CHERP_HUMAN Calcium homeostasis endoplasmic reticulum protein OS=Homo sapiens GN=CHERP PE=1 SV=3	14.5	10.2	4.7	0.3	0.9	3.7	7.3	6.4	34	31.7	27	26
sp|P48668|K2C6C_HUMAN Keratin; type II cytoskeletal 6C OS=Homo sapiens GN=KRT6C PE=1 SV=3	9.5	7.3	22.3	21.9	8.3	8	18.7	44.3	6.4	12.1	3.8	3.8
sp|Q15007|FL2D_HUMAN Pre-mRNA-splicing regulator WTAP OS=Homo sapiens GN=WTAP PE=1 SV=2	21.3	21.3	0.3	0.3	20.3	23.7	23	19.3	7.3	9.3	6.6	7.9
sp|P62701|RS4X_HUMAN 40S ribosomal protein S4; X isoform OS=Homo sapiens GN=RPS4X PE=1 SV=2	4.4	4.7	48	55.6	16.3	14.9	0.3	0.2	-	-	22.1	15.7
sp|P62241|RS8_HUMAN 40S ribosomal protein S8 OS=Homo sapiens GN=RPS8 PE=1 SV=2	6.4	5.7	48	49.3	14.6	13.1	0.3	0.2	-	-	6	6.4
sp|P12270|TPR_HUMAN Nucleoprotein TPR OS=Homo sapiens GN=TPR PE=1 SV=3	20.5	26.8	0.3	0.3	40.3	51.4	0.3	0.2	-	-	1.1	1.7
sp|O43852|CALU_HUMAN Calumenin OS=Homo sapiens GN=CALU PE=1 SV=2	-	-	0.3	0.3	-	-	0.3	0.2	-	-	18.8	17.3
sp|Q6NZY4|ZCHC8_HUMAN Zinc finger CCHC domain-containing protein 8 OS=Homo sapiens GN=ZCCHC8 PE=1 SV=2	-	-	0.3	0.3	0.9	0.5	11.8	11.3	26.5	26	-	-
sp|P63261|ACTG_HUMAN Actin; cytoplasmic 2 OS=Homo sapiens GN=ACTG1 PE=1 SV=1	13.1	13.2	4.7	3.8	13.2	17.3	14.8	12.1	18.7	14.9	20.3	19.6
sp|O43809|CPSF5_HUMAN Cleavage and polyadenylation specificity factor subunit 5 OS=Homo sapiens GN=NUDT21 PE=1 SV=1	5.3	3.8	0.3	0.3	1.6	0.5	23	16.1	13	14.9	20.3	23.7
sp|O94952|FBX21_HUMAN F-box only protein 21 OS=Homo sapiens GN=FBXO21 PE=2 SV=2	22.1	17.8	6.2	11.5	9.3	13.1	9.8	9.8	21.7	23.9	10.4	9.6
sp|Q99613|EIF3C_HUMAN Eukaryotic translation initiation factor 3 subunit C OS=Homo sapiens GN=EIF3C PE=1 SV=1	6.4	5.7	0.3	0.3	-	-	0.3	0.2	-	-	17.3	14.6
sp|O60841|IF2P_HUMAN Eukaryotic translation initiation factor 5B OS=Homo sapiens GN=EIF5B PE=1 SV=4	24.9	37	0.3	0.3	18.8	19.2	11.8	12.1	-	-	6	7.9
sp|P61247|RS3A_HUMAN 40S ribosomal protein S3a OS=Homo sapiens GN=RPS3A PE=1 SV=2	21.3	19.3	28.8	27	25.3	26.5	37	26.8	5.3	3.8	10.4	13
sp|Q8IYS1|P20D2_HUMAN Peptidase M20 domain-containing protein 2 OS=Homo sapiens GN=PM20D2 PE=1 SV=2	-	-	0.3	0.3	-	-	0.3	0.2	3.9	-	23	21.3
sp|P13647|K2C5_HUMAN Keratin; type II cytoskeletal 5 OS=Homo sapiens GN=KRT5 PE=1 SV=3	9.5	7.3	23.5	25.7	9.8	9.6	18.7	39.7	5.3	14.9	3.8	3.1
sp|O14646|CHD1_HUMAN Chromodomain-helicase-DNA-binding protein 1 OS=Homo sapiens GN=CHD1 PE=1 SV=2	39.7	31.9	0.3	0.3	23.5	26.5	11.8	18.3	43	38.8	6.6	7.9
sp|Q92499|DDX1_HUMAN ATP-dependent RNA helicase DDX1 OS=Homo sapiens GN=DDX1 PE=1 SV=2	6.4	4.7	4.7	3.8	6.2	6.2	25.7	18.3	13	13.3	15.5	20.7
sp|Q6PCB5|RSBNL_HUMAN Round spermatid basic protein 1-like protein OS=Homo sapiens GN=RSBN1L PE=1 SV=2	2.3	1.2	0.3	0.3	7.2	6.2	0.3	0.2	23.3	26	1.1	1.7
sp|Q9Y6Y0|NS1BP_HUMAN Influenza virus NS1A-binding protein OS=Homo sapiens GN=IVNS1ABP PE=1 SV=3	4.4	6.4	0.3	0.3	0.9	1.2	16.3	14.1	24.9	23.9	7.3	6.4
sp|Q7L2J0|MEPCE_HUMAN 7SK snRNA methylphosphate capping enzyme OS=Homo sapiens GN=MEPCE PE=1 SV=1	23.9	25.7	12.4	6.4	21.9	23.7	9.8	9.8	16.1	10.7	14.6	16.4
sp|P68104|EF1A1_HUMAN Elongation factor 1-alpha 1 OS=Homo sapiens GN=EEF1A1 PE=1 SV=1	13.1	13.2	19	21.9	17.6	16.6	9.8	9.8	8.5	6.2	18.8	19.6
sp|P16403|H12_HUMAN Histone H1.2 OS=Homo sapiens GN=HIST1H1C PE=1 SV=2	7.5	9	8.7	8.1	21.9	20.7	3.9	3.8	1.1	-	11.7	13
sp|P02533|K1C14_HUMAN Keratin; type I cytoskeletal 14 OS=Homo sapiens GN=KRT14 PE=1 SV=4	7.5	3.8	17.6	21.9	7.2	7.2	14.8	35.3	2.9	9.9	1.7	3.1
sp|P16402|H13_HUMAN Histone H1.3 OS=Homo sapiens GN=HIST1H1D PE=1 SV=2	7.5	10.2	8.7	8.1	21.9	19.2	3.9	3.8	1.1	-	11.7	13
sp|Q96EK7|F120B_HUMAN Constitutive coactivator of peroxisome proliferator-activated receptor gamma OS=Homo sapiens GN=FAM120B PE=1 SV=1	-	-	0.3	0.3	-	-	3.9	0.2	1.8	-	16.2	22.4
sp|Q96RS6|NUDC1_HUMAN NudC domain-containing protein 1 OS=Homo sapiens GN=NUDCD1 PE=1 SV=2	-	-	0.3	0.3	1.6	-	0.3	0.2	21.7	19.3	17.3	14.6
sp|P08779|K1C16_HUMAN Keratin; type I cytoskeletal 16 OS=Homo sapiens GN=KRT16 PE=1 SV=4	6.4	3.8	15.7	18.5	6.2	6.2	14.8	31.7	2.9	8	1.1	1.7
sp|Q3ZCM7|TBB8_HUMAN Tubulin beta-8 chain OS=Homo sapiens GN=TUBB8 PE=1 SV=2	17.1	17.8	28.8	21.9	20.3	19.2	21.1	16.1	5.3	8	22.1	21.3
sp|Q02878|RL6_HUMAN 60S ribosomal protein L6 OS=Homo sapiens GN=RPL6 PE=1 SV=3	-	-	36.5	37.4	21.9	22.1	0.3	0.2	-	-	0.2	0.2
sp|P22681|CBL_HUMAN E3 ubiquitin-protein ligase CBL OS=Homo sapiens GN=CBL PE=1 SV=2	-	-	0.3	0.3	-	1.2	0.3	2.4	30.5	22.8	11.7	11.2
sp|P15880|RS2_HUMAN 40S ribosomal protein S2 OS=Homo sapiens GN=RPS2 PE=1 SV=2	-	2.2	23.5	25.7	13.2	9.6	0.3	0.2	-	-	13	14.6
sp|P06748|NPM_HUMAN Nucleophosmin OS=Homo sapiens GN=NPM1 PE=1 SV=2	18.3	20.1	0.3	0.3	12.1	10.8	7.3	6.4	-	-	1.1	1.1
sp|Q04726|TLE3_HUMAN Transducin-like enhancer protein 3 OS=Homo sapiens GN=TLE3 PE=1 SV=2	-	1.2	0.3	0.3	-	-	3.9	2.4	3.9	2.8	13.5	13.6
sp|P06576|ATPB_HUMAN ATP synthase subunit beta; mitochondrial OS=Homo sapiens GN=ATP5B PE=1 SV=3	2.3	2.9	0.3	0.3	10.9	8.7	0.3	0.2	8.5	9.3	13.5	15.7
sp|P62269|RS18_HUMAN 40S ribosomal protein S18 OS=Homo sapiens GN=RPS18 PE=1 SV=3	-	-	0.3	0.3	0.9	1.8	0.3	0.2	-	-	14.6	7.9
sp|P62826|RAN_HUMAN GTP-binding nuclear protein Ran OS=Homo sapiens GN=RAN PE=1 SV=3	1.1	1.2	0.3	0.3	-	-	0.3	0.2	-	-	14.6	14.6
sp|Q8IXB1|DJC10_HUMAN DnaJ homolog subfamily C member 10 OS=Homo sapiens GN=DNAJC10 PE=1 SV=2	3.8	3.8	3.4	0.3	13.2	20.7	13.3	10.8	16.1	14.9	3.8	3.1
sp|O76021|RL1D1_HUMAN Ribosomal L1 domain-containing protein 1 OS=Homo sapiens GN=RSL1D1 PE=1 SV=3	-	-	0.3	0.3	14.6	18.2	3.9	3.8	-	-	-	-
sp|P39023|RL3_HUMAN 60S ribosomal protein L3 OS=Homo sapiens GN=RPL3 PE=1 SV=2	13.1	11.2	17.6	12.8	21.9	19.2	0.3	0.2	1.8	-	7.8	8.6
sp|P62277|RS13_HUMAN 40S ribosomal protein S13 OS=Homo sapiens GN=RPS13 PE=1 SV=2	-	-	0.3	0.3	1.6	1.2	0.3	0.2	-	-	18.8	16.4
sp|Q13268|DHRS2_HUMAN Dehydrogenase/reductase SDR family member 2 OS=Homo sapiens GN=DHRS2 PE=1 SV=3	3	2.9	0.3	3.8	9.3	10.8	0.3	0.2	21.1	18.3	14.6	13
sp|P62899|RL31_HUMAN 60S ribosomal protein L31 OS=Homo sapiens GN=RPL31 PE=1 SV=1	10.7	10.2	13.6	12.8	19.3	18.2	44.9	29.1	5.3	6.2	3.8	6
sp|O75962|TRIO_HUMAN Triple functional domain protein OS=Homo sapiens GN=TRIO PE=1 SV=2	23.9	20.9	0.3	0.3	3.9	3.7	5.4	8.5	37.8	44.9	16.2	15.7
sp|Q86TI2|DPP9_HUMAN Dipeptidyl peptidase 9 OS=Homo sapiens GN=DPP9 PE=1 SV=3	-	-	0.3	0.3	-	-	0.3	0.2	1.8	-	9.6	13
sp|P62380|TBPL1_HUMAN TATA box-binding protein-like protein 1 OS=Homo sapiens GN=TBPL1 PE=1 SV=1	15.5	16	3.4	0.3	15.7	12.1	23	14.1	12.1	12.1	6	7.2
sp|O60563|CCNT1_HUMAN Cyclin-T1 OS=Homo sapiens GN=CCNT1 PE=1 SV=1	4.4	5.7	0.3	0.3	10.9	8.7	11.8	14.1	28.3	22.8	3.8	1.1
sp|Q99623|PHB2_HUMAN Prohibitin-2 OS=Homo sapiens GN=PHB2 PE=1 SV=2	13.1	12.4	7.5	8.1	-	-	0.3	0.2	-	-	9.6	12.1
sp|Q96N67|DOCK7_HUMAN Dedicator of cytokinesis protein 7 OS=Homo sapiens GN=DOCK7 PE=1 SV=4	23	23.5	4.7	8.1	9.3	13.9	9.8	10.8	35.3	31.7	21.2	22.4
sp|Q16630|CPSF6_HUMAN Cleavage and polyadenylation specificity factor subunit 6 OS=Homo sapiens GN=CPSF6 PE=1 SV=2	-	-	0.3	0.3	-	-	0.3	2.4	3.9	1.7	8.8	7.2
sp|A6NKZ8|YI016_HUMAN Putative tubulin beta chain-like protein ENSP00000290377 OS=Homo sapiens PE=5 SV=2	16.2	16.6	28.8	21.9	17.6	18.2	21.1	16.1	5.3	9.3	20.3	18
sp|Q96I25|SPF45_HUMAN Splicing factor 45 OS=Homo sapiens GN=RBM17 PE=1 SV=1	9.5	9	4.7	6.4	-	4.5	3.9	5.1	24.9	24.9	9.6	11.2
sp|P18621|RL17_HUMAN 60S ribosomal protein L17 OS=Homo sapiens GN=RPL17 PE=1 SV=3	2.3	2.9	31.7	34	12.1	13.1	0.3	0.2	-	-	11.7	10.4
sp|P08107|HSP71_HUMAN Heat shock 70 kDa protein 1A/1B OS=Homo sapiens GN=HSPA1A PE=1 SV=5	13.1	13.2	3.4	3.8	7.2	6.2	9.8	9.8	10	9.3	10.4	9.6
sp|P68133|ACTS_HUMAN Actin; alpha skeletal muscle OS=Homo sapiens GN=ACTA1 PE=1 SV=1	6.4	7.3	3.4	3.8	8.3	9.6	7.3	6.4	11.3	8	11.7	12.1
sp|Q9Y4B6|VPRBP_HUMAN Protein VPRBP OS=Homo sapiens GN=VPRBP PE=1 SV=3	1.1	1.2	0.3	0.3	27.7	26.5	0.3	0.2	-	-	-	-
sp|Q9H089|LSG1_HUMAN Large subunit GTPase 1 homolog OS=Homo sapiens GN=LSG1 PE=1 SV=2	10.7	5.7	0.3	0.3	10.9	7.2	0.3	6.4	-	1.1	11.7	14.6
sp|O75400|PR40A_HUMAN Pre-mRNA-processing factor 40 homolog A OS=Homo sapiens GN=PRPF40A PE=1 SV=2	3	2.9	0.3	0.3	-	-	0.3	2.4	18.7	16.8	2.2	1.7
sp|Q96ST3|SIN3A_HUMAN Paired amphipathic helix protein Sin3a OS=Homo sapiens GN=SIN3A PE=1 SV=2	6.4	2.9	0.3	0.3	5.1	5.3	9.8	10.8	21.7	19.3	6	4.6
sp|Q8WXF1|PSPC1_HUMAN Paraspeckle component 1 OS=Homo sapiens GN=PSPC1 PE=1 SV=1	6.4	7.3	7.5	5.1	7.2	5.3	7.3	10.8	20.3	18.3	4.7	3.8
sp|Q96MU7|YTDC1_HUMAN YTH domain-containing protein 1 OS=Homo sapiens GN=YTHDC1 PE=1 SV=3	17.1	19	6.2	6.4	10.9	10.8	3.9	5.1	-	1.1	3	2.3
sp|Q9H7H0|MET17_HUMAN Methyltransferase-like protein 17; mitochondrial OS=Homo sapiens GN=METTL17 PE=1 SV=1	3.8	2.9	0.3	0.3	7.2	7.2	9.8	5.1	13.6	12.1	2.2	6
sp|Q9HCK8|CHD8_HUMAN Chromodomain-helicase-DNA-binding protein 8 OS=Homo sapiens GN=CHD8 PE=1 SV=5	14.9	14.8	0.3	0.3	31.5	31.7	5.4	7.5	1.8	2.8	3	3.1
sp|P49411|EFTU_HUMAN Elongation factor Tu; mitochondrial OS=Homo sapiens GN=TUFM PE=1 SV=2	-	-	0.3	0.3	3.9	5.3	0.3	0.2	1.1	-	8.8	11.2
sp|O95678|K2C75_HUMAN Keratin; type II cytoskeletal 75 OS=Homo sapiens GN=KRT75 PE=1 SV=2	5.3	7.3	11.2	10	3.9	4.5	11.8	22.8	2.9	7	1.7	1.7
sp|Q5ST30|SYVM_HUMAN Valine--tRNA ligase; mitochondrial OS=Homo sapiens GN=VARS2 PE=1 SV=2	-	-	0.3	0.3	-	-	0.3	0.2	-	-	14.6	11.2
sp|P61254|RL26_HUMAN 60S ribosomal protein L26 OS=Homo sapiens GN=RPL26 PE=1 SV=1	14.5	14.1	17.6	18.5	14.6	16.1	27	16.1	3.9	7	11.7	13
sp|P55209|NP1L1_HUMAN Nucleosome assembly protein 1-like 1 OS=Homo sapiens GN=NAP1L1 PE=1 SV=1	16.2	14.1	0.3	0.3	-	-	0.3	0.2	-	-	0.2	0.2
sp|Q9Y3I0|RTCB_HUMAN tRNA-splicing ligase RtcB homolog OS=Homo sapiens GN=C22orf28 PE=1 SV=1	4.4	4.7	0.3	0.3	7.2	7.2	21.1	21.1	13.6	14.9	8.8	7.2
sp|Q16531|DDB1_HUMAN DNA damage-binding protein 1 OS=Homo sapiens GN=DDB1 PE=1 SV=1	-	2.2	0.3	0.3	15.7	14.9	0.3	0.2	-	-	3	2.3
sp|Q9BWU0|NADAP_HUMAN Kanadaptin OS=Homo sapiens GN=SLC4A1AP PE=1 SV=1	-	-	0.3	0.3	-	0.5	0.3	0.2	18.7	13.3	10.4	11.2
sp|Q9GZP4|PITH1_HUMAN PITH domain-containing protein 1 OS=Homo sapiens GN=PITHD1 PE=1 SV=1	-	-	0.3	0.3	-	-	0.3	2.4	14.7	14.9	6.6	7.5
sp|P46781|RS9_HUMAN 40S ribosomal protein S9 OS=Homo sapiens GN=RPS9 PE=1 SV=3	-	-	0.3	0.3	1.6	0.5	0.3	0.2	-	-	11.7	11.2
sp|Q13200|PSMD2_HUMAN 26S proteasome non-ATPase regulatory subunit 2 OS=Homo sapiens GN=PSMD2 PE=1 SV=3	5.3	5.7	0.3	0.3	-	-	0.3	2.4	-	1.1	10.4	8.6
sp|P50914|RL14_HUMAN 60S ribosomal protein L14 OS=Homo sapiens GN=RPL14 PE=1 SV=4	-	1.2	34	31	5.1	6.2	0.3	0.2	-	-	2.2	1.7
sp|Q08945|SSRP1_HUMAN FACT complex subunit SSRP1 OS=Homo sapiens GN=SSRP1 PE=1 SV=1	14.8	16	0.3	0.3	3.9	3.7	7.3	6.4	-	-	2.2	2.3
sp|P35232|PHB_HUMAN Prohibitin OS=Homo sapiens GN=PHB PE=1 SV=1	6.4	9	3.4	3.8	-	-	0.3	0.2	-	-	7.8	9.6
sp|Q5VWQ0|RSBN1_HUMAN Round spermatid basic protein 1 OS=Homo sapiens GN=RSBN1 PE=1 SV=2	1.7	2.9	0.3	0.3	8.3	8	0.3	0.2	13	12.1	1.7	2.3
sp|P62266|RS23_HUMAN 40S ribosomal protein S23 OS=Homo sapiens GN=RPS23 PE=1 SV=3	8.6	10.2	20.7	20.1	5.1	3.7	0.3	3.8	3.9	2.8	7.8	9.6
sp|P12035|K2C3_HUMAN Keratin; type II cytoskeletal 3 OS=Homo sapiens GN=KRT3 PE=1 SV=3	4.4	2.9	11.2	6.4	3	3.7	9.8	22.8	2.9	4.7	1.1	1.1
sp|Q15428|SF3A2_HUMAN Splicing factor 3A subunit 2 OS=Homo sapiens GN=SF3A2 PE=1 SV=2	1.1	2.2	0.3	0.3	-	1.2	7.3	3.8	16.1	21.1	7.3	9.6
sp|Q6IBS0|TWF2_HUMAN Twinfilin-2 OS=Homo sapiens GN=TWF2 PE=1 SV=2	-	-	0.3	0.3	-	-	0.3	0.2	-	-	7.8	7.5
sp|P05141|ADT2_HUMAN ADP/ATP translocase 2 OS=Homo sapiens GN=SLC25A5 PE=1 SV=7	6.4	7.3	7.5	10	8.3	10.8	0.3	0.2	1.8	3.8	8.8	8.6
sp|P62917|RL8_HUMAN 60S ribosomal protein L8 OS=Homo sapiens GN=RPL8 PE=1 SV=2	-	-	25.3	31	7.2	6.2	0.3	0.2	-	-	4.7	6.4
sp|P62249|RS16_HUMAN 40S ribosomal protein S16 OS=Homo sapiens GN=RPS16 PE=1 SV=2	-	-	3.4	3.8	6.2	5.3	0.3	0.2	-	-	8.8	10.4
sp|Q9Y6M5|ZNT1_HUMAN Zinc transporter 1 OS=Homo sapiens GN=SLC30A1 PE=1 SV=3	7.5	7.3	0.3	3.8	17.6	14.9	0.3	0.2	16.1	16.8	11.7	9.6
sp|P34931|HS71L_HUMAN Heat shock 70 kDa protein 1-like OS=Homo sapiens GN=HSPA1L PE=1 SV=2	9.5	9	3.4	3.8	5.1	5.3	9.8	8.5	7.3	6.2	8.3	7.5
sp|P61313|RL15_HUMAN 60S ribosomal protein L15 OS=Homo sapiens GN=RPL15 PE=1 SV=2	15.5	14.8	19	23.9	16.3	13.9	9.8	9.8	1.8	-	6.6	7.2
sp|Q9Y580|RBM7_HUMAN RNA-binding protein 7 OS=Homo sapiens GN=RBM7 PE=1 SV=1	1.1	1.2	0.3	0.3	1.6	1.2	7.3	7.5	11.3	14.9	0.2	0.2
sp|Q9Y383|LC7L2_HUMAN Putative RNA-binding protein Luc7-like 2 OS=Homo sapiens GN=LUC7L2 PE=1 SV=2	13.1	11.2	0.3	0.3	3	3.7	14.8	9.8	6.4	4.7	6.6	6.4
sp|Q9UNX3|RL26L_HUMAN 60S ribosomal protein L26-like 1 OS=Homo sapiens GN=RPL26L1 PE=1 SV=1	11.8	13.2	13.6	14.8	13.2	13.9	18.7	13	2.9	6.2	8.8	9.6
sp|Q5XKE5|K2C79_HUMAN Keratin; type II cytoskeletal 79 OS=Homo sapiens GN=KRT79 PE=1 SV=2	4.4	5.7	9.9	10	3.9	3.7	11.8	21.1	2.9	6.2	2.2	1.7
sp|P52655|TF2AA_HUMAN Transcription initiation factor IIA subunit 1 OS=Homo sapiens GN=GTF2A1 PE=1 SV=1	14.1	14.8	7.5	6.4	12.1	10.8	23	16.1	7.3	8	2.2	3.8
sp|P11940|PABP1_HUMAN Polyadenylate-binding protein 1 OS=Homo sapiens GN=PABPC1 PE=1 SV=2	1.7	2.2	25.3	27	6.2	2.6	0.3	3.8	-	1.7	1.1	-
sp|P51398|RT29_HUMAN 28S ribosomal protein S29; mitochondrial OS=Homo sapiens GN=DAP3 PE=1 SV=1	-	-	26.8	21.9	-	-	0.3	0.2	-	-	6	3.1
sp|P19012|K1C15_HUMAN Keratin; type I cytoskeletal 15 OS=Homo sapiens GN=KRT15 PE=1 SV=3	4.4	2.9	13.6	14.8	3.9	4.5	13.3	21.1	1.8	8	0.4	1.1
sp|Q13610|PWP1_HUMAN Periodic tryptophan protein 1 homolog OS=Homo sapiens GN=PWP1 PE=1 SV=1	13.1	14.1	4.7	8.1	5.1	5.3	7.3	3.8	-	-	3.8	3.1
sp|P62244|RS15A_HUMAN 40S ribosomal protein S15a OS=Homo sapiens GN=RPS15A PE=1 SV=2	6.4	9	0.3	0.3	10.9	12.1	16.3	12.1	11.3	10.7	6.6	6.4
sp|Q96AQ6|PBIP1_HUMAN Pre-B-cell leukemia transcription factor-interacting protein 1 OS=Homo sapiens GN=PBXIP1 PE=1 SV=1	7.5	6.4	3.4	5.1	10.9	10.8	7.3	7.5	11.3	8	3.8	3.8
sp|P05388|RLA0_HUMAN 60S acidic ribosomal protein P0 OS=Homo sapiens GN=RPLP0 PE=1 SV=1	-	-	11.2	10	14.6	12.1	0.3	0.2	-	-	1.7	1.7
sp|P07195|LDHB_HUMAN L-lactate dehydrogenase B chain OS=Homo sapiens GN=LDHB PE=1 SV=2	1.7	1.2	0.3	0.3	-	-	0.3	0.2	-	-	7.3	6.4
sp|P49902|5NTC_HUMAN Cytosolic purine 5'-nucleotidase OS=Homo sapiens GN=NT5C2 PE=1 SV=1	10.7	11.9	0.3	3.8	3.9	2.6	27	24.2	-	-	8.3	6.4
sp|P47914|RL29_HUMAN 60S ribosomal protein L29 OS=Homo sapiens GN=RPL29 PE=1 SV=2	3	3.8	41	37.4	5.1	3.7	0.3	0.2	1.1	-	3	3.1
sp|P78527|PRKDC_HUMAN DNA-dependent protein kinase catalytic subunit OS=Homo sapiens GN=PRKDC PE=1 SV=3	7.5	5.7	0.3	0.3	26.8	27.7	0.3	0.2	6.4	4.7	18.8	21.3
sp|P54886|P5CS_HUMAN Delta-1-pyrroline-5-carboxylate synthase OS=Homo sapiens GN=ALDH18A1 PE=1 SV=2	-	-	0.3	0.3	-	-	5.4	2.4	1.1	2.8	6.6	8.6
sp|P52657|T2AG_HUMAN Transcription initiation factor IIA subunit 2 OS=Homo sapiens GN=GTF2A2 PE=1 SV=1	13.1	12.4	6.2	5.1	8.3	8	18.7	13	8.5	6.2	2.2	3.8
sp|Q8N7H5|PAF1_HUMAN RNA polymerase II-associated factor 1 homolog OS=Homo sapiens GN=PAF1 PE=1 SV=2	10.7	11.2	0.3	0.3	9.8	13.1	0.3	0.2	-	-	2.2	5.2
sp|P25490|TYY1_HUMAN Transcriptional repressor protein YY1 OS=Homo sapiens GN=YY1 PE=1 SV=2	-	1.2	0.3	0.3	5.1	4.5	0.3	2.4	13.6	10.7	1.1	0.5
sp|Q14974|IMB1_HUMAN Importin subunit beta-1 OS=Homo sapiens GN=KPNB1 PE=1 SV=2	6.4	7.3	4.7	0.3	3.9	3.7	0.3	0.2	8.5	7	10.4	9.6
sp|Q9UDY8|MALT1_HUMAN Mucosa-associated lymphoid tissue lymphoma translocation protein 1 OS=Homo sapiens GN=MALT1 PE=1 SV=1	-	-	0.3	0.3	-	-	0.3	0.2	-	-	6.6	6
sp|Q9Y262|EIF3L_HUMAN Eukaryotic translation initiation factor 3 subunit L OS=Homo sapiens GN=EIF3L PE=1 SV=1	5.3	4.7	0.3	0.3	-	-	0.3	0.2	-	-	4.7	4.6
sp|P55786|PSA_HUMAN Puromycin-sensitive aminopeptidase OS=Homo sapiens GN=NPEPPS PE=1 SV=2	1.7	2.9	0.3	0.3	-	-	0.3	0.2	-	-	6	6.4
sp|Q13263|TIF1B_HUMAN Transcription intermediary factor 1-beta OS=Homo sapiens GN=TRIM28 PE=1 SV=5	1.1	3.8	0.3	0.3	10.9	12.1	0.3	0.2	3.9	3.8	2.2	3.8
sp|P0C0S8|H2A1_HUMAN Histone H2A type 1 OS=Homo sapiens GN=HIST1H2AG PE=1 SV=2	10.7	11.2	12.4	14.8	14.6	12.1	14.8	9.8	5.3	4.7	5.3	4.6
sp|Q9ULF5|S39AA_HUMAN Zinc transporter ZIP10 OS=Homo sapiens GN=SLC39A10 PE=1 SV=2	8.6	7.3	3.4	3.8	12.1	10.8	0.3	3.8	10	7	2.2	2.3
sp|P05387|RLA2_HUMAN 60S acidic ribosomal protein P2 OS=Homo sapiens GN=RPLP2 PE=1 SV=1	-	-	7.5	10	13.2	10.8	0.3	0.2	-	-	1.1	0.2
sp|Q9Y224|CN166_HUMAN UPF0568 protein C14orf166 OS=Homo sapiens GN=C14orf166 PE=1 SV=1	5.3	6.4	0.3	0.3	8.3	6.2	13.3	14.1	10.5	11.3	9.6	8.6
sp|P55072|TERA_HUMAN Transitional endoplasmic reticulum ATPase OS=Homo sapiens GN=VCP PE=1 SV=4	11.8	9	0.3	0.3	-	0.5	0.3	0.2	-	-	7.3	6
sp|P49756|RBM25_HUMAN RNA-binding protein 25 OS=Homo sapiens GN=RBM25 PE=1 SV=3	-	2.2	0.3	0.3	0.9	-	0.3	0.2	13	13.3	3	3.1
sp|P07900|HS90A_HUMAN Heat shock protein HSP 90-alpha OS=Homo sapiens GN=HSP90AA1 PE=1 SV=5	7.5	10.2	7.5	6.4	0.9	1.8	0.3	0.2	1.8	1.1	6.6	7.9
sp|Q92636|FAN_HUMAN Protein FAN OS=Homo sapiens GN=NSMAF PE=1 SV=2	-	2.2	0.3	0.3	-	-	0.3	0.2	1.1	-	7.3	5.2
sp|Q8TAQ2|SMRC2_HUMAN SWI/SNF complex subunit SMARCC2 OS=Homo sapiens GN=SMARCC2 PE=1 SV=1	1.7	2.2	0.3	0.3	3	6.2	3.9	3.8	14.7	13.3	2.2	1.7
sp|O95793|STAU1_HUMAN Double-stranded RNA-binding protein Staufen homolog 1 OS=Homo sapiens GN=STAU1 PE=1 SV=2	-	-	4.7	0.3	5.1	9.6	3.9	6.4	-	-	-	0.2
sp|Q96EY7|PTCD3_HUMAN Pentatricopeptide repeat domain-containing protein 3; mitochondrial OS=Homo sapiens GN=PTCD3 PE=1 SV=3	-	-	15.7	12.8	-	-	0.3	0.2	-	-	-	-
sp|P67870|CSK2B_HUMAN Casein kinase II subunit beta OS=Homo sapiens GN=CSNK2B PE=1 SV=1	9.5	11.9	0.3	0.3	6.2	4.5	3.9	5.1	2.9	4.7	5.3	6
sp|Q9UK58|CCNL1_HUMAN Cyclin-L1 OS=Homo sapiens GN=CCNL1 PE=1 SV=1	13.1	10.2	0.3	0.3	3	2.6	3.9	2.4	-	-	0.4	0.2
sp|Q7Z794|K2C1B_HUMAN Keratin; type II cytoskeletal 1b OS=Homo sapiens GN=KRT77 PE=2 SV=3	3.8	3.8	9.9	10	3	3.7	9.8	19.3	2.9	3.8	1.7	1.7
sp|Q00839|HNRPU_HUMAN Heterogeneous nuclear ribonucleoprotein U OS=Homo sapiens GN=HNRNPU PE=1 SV=6	2.3	2.9	0.3	0.3	7.2	8.7	9.8	8.5	2.9	4.7	1.1	0.5
sp|Q58FF7|H90B3_HUMAN Putative heat shock protein HSP 90-beta-3 OS=Homo sapiens GN=HSP90AB3P PE=5 SV=1	8.6	7.3	4.7	3.8	0.9	1.2	0.3	0.2	-	-	7.8	8.6
sp|O95373|IPO7_HUMAN Importin-7 OS=Homo sapiens GN=IPO7 PE=1 SV=1	4.4	5.7	0.3	0.3	1.6	2.6	0.3	0.2	-	-	7.3	6
sp|P12236|ADT3_HUMAN ADP/ATP translocase 3 OS=Homo sapiens GN=SLC25A6 PE=1 SV=4	4.4	4.7	4.7	5.1	7.2	8	0.3	0.2	1.8	2.8	7.3	6.4
sp|Q9P2N5|RBM27_HUMAN RNA-binding protein 27 OS=Homo sapiens GN=RBM27 PE=1 SV=2	-	-	0.3	0.3	1.6	0.5	5.4	8.5	11.3	13.3	-	-
sp|O43175|SERA_HUMAN D-3-phosphoglycerate dehydrogenase OS=Homo sapiens GN=PHGDH PE=1 SV=4	1.1	-	0.3	0.3	-	-	5.4	0.2	-	-	6	5.2
sp|P67809|YBOX1_HUMAN Nuclease-sensitive element-binding protein 1 OS=Homo sapiens GN=YBX1 PE=1 SV=3	1.1	-	25.3	28.8	8.3	7.2	7.3	7.5	-	-	-	-
sp|Q9NXR1|NDE1_HUMAN Nuclear distribution protein nudE homolog 1 OS=Homo sapiens GN=NDE1 PE=1 SV=2	10.7	11.2	3.4	0.3	2.2	3.7	0.3	2.4	3.9	4.7	4.7	3.8
sp|P43686|PRS6B_HUMAN 26S protease regulatory subunit 6B OS=Homo sapiens GN=PSMC4 PE=1 SV=2	1.7	1.2	0.3	0.3	-	-	0.3	0.2	-	-	6.6	5.2
sp|Q6FI13|H2A2A_HUMAN Histone H2A type 2-A OS=Homo sapiens GN=HIST2H2AA3 PE=1 SV=3	10.7	10.2	12.4	12.8	13.2	10.8	14.8	9.8	5.3	4.7	4.7	3.8
sp|O75643|U520_HUMAN U5 small nuclear ribonucleoprotein 200 kDa helicase OS=Homo sapiens GN=SNRNP200 PE=1 SV=2	-	-	0.3	0.3	2.2	3.7	0.3	0.2	-	-	10.4	11.2
sp|P13646|K1C13_HUMAN Keratin; type I cytoskeletal 13 OS=Homo sapiens GN=KRT13 PE=1 SV=4	3.8	3.8	15.7	14.8	7.2	6.2	7.3	16.1	2.9	9.3	0.2	1.1
sp|Q15293|RCN1_HUMAN Reticulocalbin-1 OS=Homo sapiens GN=RCN1 PE=1 SV=1	-	-	0.3	0.3	-	-	0.3	0.2	-	-	5.3	3.8
sp|P05023|AT1A1_HUMAN Sodium/potassium-transporting ATPase subunit alpha-1 OS=Homo sapiens GN=ATP1A1 PE=1 SV=1	3.8	2.9	0.3	0.3	3	2.6	0.3	0.2	9.6	7	6	4.6
sp|P52597|HNRPF_HUMAN Heterogeneous nuclear ribonucleoprotein F OS=Homo sapiens GN=HNRNPF PE=1 SV=3	1.7	2.2	4.7	6.4	3.9	3.7	0.3	2.4	2.9	1.7	5.3	3.8
sp|P08727|K1C19_HUMAN Keratin; type I cytoskeletal 19 OS=Homo sapiens GN=KRT19 PE=1 SV=4	4.4	2.9	11.2	12.8	3	3.7	13.3	16.1	1.8	4.7	0.4	1.1
sp|Q8TDN6|BRX1_HUMAN Ribosome biogenesis protein BRX1 homolog OS=Homo sapiens GN=BRIX1 PE=1 SV=2	-	-	15.7	18.5	-	-	0.3	0.2	-	-	-	-
sp|P39019|RS19_HUMAN 40S ribosomal protein S19 OS=Homo sapiens GN=RPS19 PE=1 SV=2	-	-	0.3	0.3	-	-	18.7	19.3	1.8	1.1	-	-
sp|Q53H96|P5CR3_HUMAN Pyrroline-5-carboxylate reductase 3 OS=Homo sapiens GN=PYCRL PE=1 SV=2	2.3	2.9	0.3	0.3	0.9	-	3.9	2.4	6.4	8	4.7	3.8
sp|Q15052|ARHG6_HUMAN Rho guanine nucleotide exchange factor 6 OS=Homo sapiens GN=ARHGEF6 PE=1 SV=2	1.7	2.9	3.4	0.3	0.9	1.2	0.3	0.2	9.6	9.3	2.2	1.7
sp|Q96GQ7|DDX27_HUMAN Probable ATP-dependent RNA helicase DDX27 OS=Homo sapiens GN=DDX27 PE=1 SV=2	3.8	1.2	4.7	0.3	10.9	9.6	3.9	5.1	-	-	0.4	0.2
sp|Q6P1J9|CDC73_HUMAN Parafibromin OS=Homo sapiens GN=CDC73 PE=1 SV=1	6.4	4.7	0.3	0.3	10.9	4.5	0.3	0.2	-	-	1.7	3.1
sp|P17020|ZNF16_HUMAN Zinc finger protein 16 OS=Homo sapiens GN=ZNF16 PE=1 SV=3	9.5	13.2	0.3	0.3	1.6	1.8	3.9	6.4	-	-	-	-
sp|Q13136|LIPA1_HUMAN Liprin-alpha-1 OS=Homo sapiens GN=PPFIA1 PE=1 SV=1	-	-	0.3	0.3	-	-	0.3	0.2	-	2.8	8.3	7.2
sp|Q6P1X5|TAF2_HUMAN Transcription initiation factor TFIID subunit 2 OS=Homo sapiens GN=TAF2 PE=1 SV=3	-	1.2	0.3	0.3	9.8	8	5.4	6.4	7.3	11.3	1.7	0.5
sp|P26373|RL13_HUMAN 60S ribosomal protein L13 OS=Homo sapiens GN=RPL13 PE=1 SV=4	-	-	11.2	14.8	5.1	3.7	0.3	0.2	-	-	6	5.2
sp|Q5T200|ZC3HD_HUMAN Zinc finger CCCH domain-containing protein 13 OS=Homo sapiens GN=ZC3H13 PE=1 SV=1	10.7	14.8	0.3	0.3	7.2	3.7	7.3	6.4	1.1	1.1	0.4	0.5
sp|P63208|SKP1_HUMAN S-phase kinase-associated protein 1 OS=Homo sapiens GN=SKP1 PE=1 SV=2	9.5	3.8	0.3	0.3	0.9	1.8	7.3	5.1	3.9	6.2	0.4	0.2
sp|P08195|4F2_HUMAN 4F2 cell-surface antigen heavy chain OS=Homo sapiens GN=SLC3A2 PE=1 SV=3	1.1	2.9	0.3	0.3	6.2	7.2	0.3	0.2	8.5	6.2	1.1	1.7
sp|Q9Y3B4|PM14_HUMAN Pre-mRNA branch site protein p14 OS=Homo sapiens GN=SF3B14 PE=1 SV=1	5.3	6.4	4.7	5.1	9.8	10.8	3.9	3.8	6.4	7	5.3	6
sp|Q99733|NP1L4_HUMAN Nucleosome assembly protein 1-like 4 OS=Homo sapiens GN=NAP1L4 PE=1 SV=1	9.5	10.2	0.3	0.3	-	-	0.3	0.2	-	-	-	-
sp|Q9NR30|DDX21_HUMAN Nucleolar RNA helicase 2 OS=Homo sapiens GN=DDX21 PE=1 SV=5	-	-	0.3	0.3	8.3	5.3	0.3	0.2	-	-	-	-
sp|P36578|RL4_HUMAN 60S ribosomal protein L4 OS=Homo sapiens GN=RPL4 PE=1 SV=5	-	-	15.7	10	9.8	7.2	0.3	2.4	-	-	1.7	1.7
sp|P49848|TAF6_HUMAN Transcription initiation factor TFIID subunit 6 OS=Homo sapiens GN=TAF6 PE=1 SV=1	-	1.2	0.3	0.3	6.2	8	0.3	2.4	1.1	2.8	-	-
sp|Q8WVC0|LEO1_HUMAN RNA polymerase-associated protein LEO1 OS=Homo sapiens GN=LEO1 PE=1 SV=1	3	6.4	0.3	0.3	3	8.7	3.9	0.2	-	-	1.1	3.1
sp|Q07020|RL18_HUMAN 60S ribosomal protein L18 OS=Homo sapiens GN=RPL18 PE=1 SV=2	-	1.2	19	20.1	6.2	7.2	0.3	0.2	-	-	1.7	1.1
sp|P62280|RS11_HUMAN 40S ribosomal protein S11 OS=Homo sapiens GN=RPS11 PE=1 SV=3	-	-	0.3	0.3	1.6	-	0.3	0.2	-	-	4.7	6.4
sp|P22492|H1T_HUMAN Histone H1t OS=Homo sapiens GN=HIST1H1T PE=2 SV=4	7.5	9	8.7	8.1	5.1	4.5	3.9	2.4	1.1	-	3.8	4.6
sp|P78385|KRT83_HUMAN Keratin; type II cuticular Hb3 OS=Homo sapiens GN=KRT83 PE=1 SV=2	7.5	-	0.3	0.3	-	-	0.3	0.2	-	9.3	-	-
sp|Q14692|BMS1_HUMAN Ribosome biogenesis protein BMS1 homolog OS=Homo sapiens GN=BMS1 PE=1 SV=1	-	-	0.3	0.3	3	3.7	0.3	0.2	-	-	6	6
sp|Q9NXC5|MIO_HUMAN WD repeat-containing protein mio OS=Homo sapiens GN=MIOS PE=1 SV=2	-	-	0.3	0.3	-	-	0.3	0.2	10.5	9.9	-	-
sp|Q15542|TAF5_HUMAN Transcription initiation factor TFIID subunit 5 OS=Homo sapiens GN=TAF5 PE=1 SV=3	1.1	-	0.3	0.3	7.2	7.2	0.3	0.2	1.1	2.8	-	-
sp|Q70CQ2|UBP34_HUMAN Ubiquitin carboxyl-terminal hydrolase 34 OS=Homo sapiens GN=USP34 PE=1 SV=2	7.5	11.9	0.3	0.3	20.3	22.1	5.4	8.5	-	1.7	2.2	-
sp|Q6PD62|CTR9_HUMAN RNA polymerase-associated protein CTR9 homolog OS=Homo sapiens GN=CTR9 PE=1 SV=1	10.7	9	0.3	0.3	9.3	8.7	0.3	0.2	-	-	1.7	0.5
sp|P62424|RL7A_HUMAN 60S ribosomal protein L7a OS=Homo sapiens GN=RPL7A PE=1 SV=2	-	-	17.6	18.5	3.9	6.2	0.3	0.2	-	-	3.8	5.2
sp|P18124|RL7_HUMAN 60S ribosomal protein L7 OS=Homo sapiens GN=RPL7 PE=1 SV=1	-	-	8.7	8.1	8.3	8.7	0.3	0.2	1.1	-	-	-
sp|P62191|PRS4_HUMAN 26S protease regulatory subunit 4 OS=Homo sapiens GN=PSMC1 PE=1 SV=1	1.1	2.2	0.3	0.3	-	-	0.3	0.2	-	-	4.7	5.2
sp|Q13247|SRSF6_HUMAN Serine/arginine-rich splicing factor 6 OS=Homo sapiens GN=SRSF6 PE=1 SV=2	3	2.9	9.9	10	2.2	-	7.3	5.1	10	8	-	-
sp|P16989|YBOX3_HUMAN Y-box-binding protein 3 OS=Homo sapiens GN=YBX3 PE=1 SV=4	1.1	-	20.7	21.9	5.1	6.2	11.8	8.5	-	-	-	-
sp|P81605|DCD_HUMAN Dermcidin OS=Homo sapiens GN=DCD PE=1 SV=2	4.4	4.7	8.7	11.5	3	3.7	11.8	12.1	2.9	2.8	0.2	0.5
sp|Q969Q0|RL36L_HUMAN 60S ribosomal protein L36a-like OS=Homo sapiens GN=RPL36AL PE=1 SV=3	1.1	-	13.6	14.8	1.6	1.8	0.3	0.2	-	-	2.2	1.7
sp|P27635|RL10_HUMAN 60S ribosomal protein L10 OS=Homo sapiens GN=RPL10 PE=1 SV=4	-	-	0.3	0.3	0.9	0.5	0.3	0.2	-	-	5.3	3.8
sp|Q92922|SMRC1_HUMAN SWI/SNF complex subunit SMARCC1 OS=Homo sapiens GN=SMARCC1 PE=1 SV=3	1.1	1.2	0.3	0.3	3	6.2	3.9	5.1	11.3	9.3	1.7	1.7
sp|P04843|RPN1_HUMAN Dolichyl-diphosphooligosaccharide--protein glycosyltransferase subunit 1 OS=Homo sapiens GN=RPN1 PE=1 SV=1	1.7	3.8	0.3	0.3	8.3	7.2	0.3	0.2	9.6	6.2	4.7	5.2
sp|O14647|CHD2_HUMAN Chromodomain-helicase-DNA-binding protein 2 OS=Homo sapiens GN=CHD2 PE=1 SV=2	6.4	6.4	0.3	0.3	7.2	13.9	0.3	2.4	8.5	7	0.4	0.2
sp|P17812|PYRG1_HUMAN CTP synthase 1 OS=Homo sapiens GN=CTPS1 PE=1 SV=2	1.7	-	0.3	0.3	-	-	0.3	0.2	1.8	1.1	3	4.6
sp|O60885|BRD4_HUMAN Bromodomain-containing protein 4 OS=Homo sapiens GN=BRD4 PE=1 SV=2	-	-	0.3	0.3	-	0.5	0.3	0.2	12.1	10.7	5.3	5.2
sp|O14980|XPO1_HUMAN Exportin-1 OS=Homo sapiens GN=XPO1 PE=1 SV=1	2.3	4.7	0.3	0.3	5.1	5.3	0.3	0.2	6.4	4.7	3	5.2
sp|P23396|RS3_HUMAN 40S ribosomal protein S3 OS=Homo sapiens GN=RPS3 PE=1 SV=2	3	2.2	0.3	0.3	6.2	5.3	7.3	6.4	2.9	2.8	1.7	3.1
sp|P05787|K2C8_HUMAN Keratin; type II cytoskeletal 8 OS=Homo sapiens GN=KRT8 PE=1 SV=7	3	3.8	8.7	10	3	2.6	7.3	14.1	2.9	4.7	3	3.1
sp|P60660|MYL6_HUMAN Myosin light polypeptide 6 OS=Homo sapiens GN=MYL6 PE=1 SV=2	5.3	4.7	0.3	0.3	5.1	3.7	0.3	0.2	3.9	2.8	6	4.6
sp|P17655|CAN2_HUMAN Calpain-2 catalytic subunit OS=Homo sapiens GN=CAPN2 PE=1 SV=6	1.1	-	0.3	0.3	-	-	0.3	0.2	-	-	4.7	1.7
sp|Q99848|EBP2_HUMAN Probable rRNA-processing protein EBP2 OS=Homo sapiens GN=EBNA1BP2 PE=1 SV=2	-	-	15.7	14.8	-	-	0.3	0.2	-	-	-	-
sp|Q9UHR5|S30BP_HUMAN SAP30-binding protein OS=Homo sapiens GN=SAP30BP PE=1 SV=1	6.4	5.7	0.3	0.3	2.2	1.8	3.9	2.4	-	-	0.2	0.2
sp|Q58FF8|H90B2_HUMAN Putative heat shock protein HSP 90-beta 2 OS=Homo sapiens GN=HSP90AB2P PE=1 SV=2	2.3	3.8	4.7	0.3	-	0.5	0.3	0.2	1.1	1.1	3.8	3.8
sp|Q9NSY1|BMP2K_HUMAN BMP-2-inducible protein kinase OS=Homo sapiens GN=BMP2K PE=1 SV=2	7.5	7.3	0.3	0.3	3	2.6	0.3	5.1	9.6	8	0.4	0.5
sp|P17480|UBF1_HUMAN Nucleolar transcription factor 1 OS=Homo sapiens GN=UBTF PE=1 SV=1	8.6	7.3	0.3	0.3	2.2	2.6	0.3	0.2	-	-	-	-
sp|P98160|PGBM_HUMAN Basement membrane-specific heparan sulfate proteoglycan core protein OS=Homo sapiens GN=HSPG2 PE=1 SV=4	3.8	-	22.3	14.8	3	0.5	0.3	0.2	20.3	19.3	1.1	0.5
sp|Q9Y4E8|UBP15_HUMAN Ubiquitin carboxyl-terminal hydrolase 15 OS=Homo sapiens GN=USP15 PE=1 SV=3	1.7	2.2	0.3	0.3	-	-	13.3	16.1	-	-	1.7	1.1
sp|A5A3E0|POTEF_HUMAN POTE ankyrin domain family member F OS=Homo sapiens GN=POTEF PE=1 SV=2	6.4	7.3	3.4	3.8	5.1	6.2	7.3	6.4	9.6	7	5.3	6
sp|Q9BQ39|DDX50_HUMAN ATP-dependent RNA helicase DDX50 OS=Homo sapiens GN=DDX50 PE=1 SV=1	-	-	3.4	0.3	6.2	4.5	0.3	0.2	-	-	-	-
sp|P58876|H2B1D_HUMAN Histone H2B type 1-D OS=Homo sapiens GN=HIST1H2BD PE=1 SV=2	7.5	6.4	7.5	6.4	6.2	1.8	7.3	3.8	1.8	2.8	3	1.1
sp|Q99879|H2B1M_HUMAN Histone H2B type 1-M OS=Homo sapiens GN=HIST1H2BM PE=1 SV=3	7.5	6.4	7.5	5.1	6.2	1.8	7.3	3.8	2.9	2.8	3	1.1
sp|Q99880|H2B1L_HUMAN Histone H2B type 1-L OS=Homo sapiens GN=HIST1H2BL PE=1 SV=3	7.5	6.4	7.5	5.1	6.2	1.8	7.3	3.8	1.8	2.8	3	1.1
sp|Q13409|DC1I2_HUMAN Cytoplasmic dynein 1 intermediate chain 2 OS=Homo sapiens GN=DYNC1I2 PE=1 SV=3	-	-	0.3	0.3	-	-	0.3	0.2	-	-	3.8	3.8
sp|O75569|PRKRA_HUMAN Interferon-inducible double stranded RNA-dependent protein kinase activator A OS=Homo sapiens GN=PRKRA PE=1 SV=1	-	1.2	3.4	0.3	6.2	5.3	0.3	0.2	-	-	0.2	0.2
sp|Q8NAV1|PR38A_HUMAN Pre-mRNA-splicing factor 38A OS=Homo sapiens GN=PRPF38A PE=1 SV=1	8.6	6.4	0.3	0.3	0.9	-	7.3	6.4	-	1.1	3.8	3.1
sp|P62995|TRA2B_HUMAN Transformer-2 protein homolog beta OS=Homo sapiens GN=TRA2B PE=1 SV=1	6.4	6.4	9.9	10	2.2	2.6	0.3	2.4	3.9	2.8	2.2	0.5
sp|P10809|CH60_HUMAN 60 kDa heat shock protein; mitochondrial OS=Homo sapiens GN=HSPD1 PE=1 SV=2	1.1	-	0.3	0.3	-	0.5	0.3	0.2	1.1	1.7	3.8	4.6
sp|P62333|PRS10_HUMAN 26S protease regulatory subunit 10B OS=Homo sapiens GN=PSMC6 PE=1 SV=1	2.3	1.2	0.3	0.3	-	-	0.3	0.2	1.1	-	3.8	2.3
sp|Q00325|MPCP_HUMAN Phosphate carrier protein; mitochondrial OS=Homo sapiens GN=SLC25A3 PE=1 SV=2	5.3	2.9	3.4	0.3	2.2	1.2	0.3	0.2	-	1.1	3.8	3.8
sp|O00410|IPO5_HUMAN Importin-5 OS=Homo sapiens GN=IPO5 PE=1 SV=4	3	4.7	0.3	0.3	-	-	0.3	0.2	1.1	1.1	1.7	3.8
sp|P83881|RL36A_HUMAN 60S ribosomal protein L36a OS=Homo sapiens GN=RPL36A PE=1 SV=2	-	-	12.4	14.8	1.6	1.8	0.3	0.2	-	-	1.7	1.7
sp|P40227|TCPZ_HUMAN T-complex protein 1 subunit zeta OS=Homo sapiens GN=CCT6A PE=1 SV=3	-	-	0.3	0.3	-	-	0.3	0.2	-	-	2.2	3.1
sp|P62847|RS24_HUMAN 40S ribosomal protein S24 OS=Homo sapiens GN=RPS24 PE=1 SV=1	1.1	1.2	12.4	10	3	4.5	3.9	0.2	-	-	3.8	3.1
sp|P08574|CY1_HUMAN Cytochrome c1; heme protein; mitochondrial OS=Homo sapiens GN=CYC1 PE=1 SV=3	6.4	11.9	0.3	0.3	5.1	5.3	0.3	0.2	1.1	1.7	3.8	4.6
sp|Q8N257|H2B3B_HUMAN Histone H2B type 3-B OS=Homo sapiens GN=HIST3H2BB PE=1 SV=3	6.4	4.7	6.2	5.1	6.2	1.2	7.3	3.8	1.8	1.7	1.7	0.5
sp|P23527|H2B1O_HUMAN Histone H2B type 1-O OS=Homo sapiens GN=HIST1H2BO PE=1 SV=3	6.4	5.7	6.2	5.1	6.2	1.2	7.3	3.8	1.8	1.7	1.7	0.5
sp|Q99832|TCPH_HUMAN T-complex protein 1 subunit eta OS=Homo sapiens GN=CCT7 PE=1 SV=2	-	-	0.3	0.3	-	-	0.3	0.2	-	-	4.7	3.8
sp|P17066|HSP76_HUMAN Heat shock 70 kDa protein 6 OS=Homo sapiens GN=HSPA6 PE=1 SV=2	6.4	7.3	3.4	3.8	3.9	4.5	5.4	7.5	8.5	7	4.7	3.8
sp|P30048|PRDX3_HUMAN Thioredoxin-dependent peroxide reductase; mitochondrial OS=Homo sapiens GN=PRDX3 PE=1 SV=3	-	-	3.4	0.3	-	-	0.3	0.2	-	1.1	3.8	3.8
sp|A6NEC2|PSAL_HUMAN Puromycin-sensitive aminopeptidase-like protein OS=Homo sapiens GN=NPEPPSL1 PE=2 SV=3	1.1	2.2	0.3	0.3	-	-	0.3	0.2	-	-	3	1.7
sp|Q9UBN7|HDAC6_HUMAN Histone deacetylase 6 OS=Homo sapiens GN=HDAC6 PE=1 SV=2	-	-	0.3	0.3	-	-	0.3	0.2	7.3	6.2	3.8	3.8
sp|O60610|DIAP1_HUMAN Protein diaphanous homolog 1 OS=Homo sapiens GN=DIAPH1 PE=1 SV=2	1.1	-	3.4	0.3	-	-	0.3	0.2	-	-	4.7	6
sp|P53621|COPA_HUMAN Coatomer subunit alpha OS=Homo sapiens GN=COPA PE=1 SV=2	1.1	1.2	0.3	0.3	2.2	4.5	0.3	0.2	-	-	4.7	4.6
sp|Q9Y2Q9|RT28_HUMAN 28S ribosomal protein S28; mitochondrial OS=Homo sapiens GN=MRPS28 PE=1 SV=1	-	-	9.9	8.1	-	-	0.3	0.2	-	-	-	-
sp|Q9Y2R9|RT07_HUMAN 28S ribosomal protein S7; mitochondrial OS=Homo sapiens GN=MRPS7 PE=1 SV=2	1.7	-	20.7	10	-	-	0.3	0.2	-	-	0.4	3.1
sp|O95864|FADS2_HUMAN Fatty acid desaturase 2 OS=Homo sapiens GN=FADS2 PE=1 SV=1	-	-	0.3	0.3	-	1.8	0.3	0.2	1.8	1.1	0.4	3.1
sp|Q15323|K1H1_HUMAN Keratin; type I cuticular Ha1 OS=Homo sapiens GN=KRT31 PE=2 SV=3	6.4	2.2	6.2	6.4	1.6	1.2	5.4	6.4	1.1	8	-	0.2
sp|P84098|RL19_HUMAN 60S ribosomal protein L19 OS=Homo sapiens GN=RPL19 PE=1 SV=1	-	-	0.3	0.3	1.6	1.2	0.3	2.4	-	-	2.2	2.3
sp|P49711|CTCF_HUMAN Transcriptional repressor CTCF OS=Homo sapiens GN=CTCF PE=1 SV=1	3	2.2	0.3	0.3	3	2.6	0.3	0.2	2.9	2.8	-	0.2
sp|P61353|RL27_HUMAN 60S ribosomal protein L27 OS=Homo sapiens GN=RPL27 PE=1 SV=2	-	-	15.7	18.5	5.1	3.7	0.3	0.2	-	-	-	-
sp|P43246|MSH2_HUMAN DNA mismatch repair protein Msh2 OS=Homo sapiens GN=MSH2 PE=1 SV=1	-	-	0.3	0.3	-	0.5	0.3	0.2	1.1	1.1	3.8	4.6
sp|Q14151|SAFB2_HUMAN Scaffold attachment factor B2 OS=Homo sapiens GN=SAFB2 PE=1 SV=1	-	-	0.3	0.3	-	-	0.3	0.2	7.3	8	-	0.2
sp|Q9H361|PABP3_HUMAN Polyadenylate-binding protein 3 OS=Homo sapiens GN=PABPC3 PE=1 SV=2	1.7	2.2	11.2	12.8	3	1.2	3.9	6.4	1.1	1.7	1.1	-
sp|A6NCN2|K121P_HUMAN Keratin-81-like protein KRT121P OS=Homo sapiens GN=KRT121P PE=5 SV=4	6.4	-	0.3	0.3	-	-	0.3	0.2	-	7	-	-
sp|P61964|WDR5_HUMAN WD repeat-containing protein 5 OS=Homo sapiens GN=WDR5 PE=1 SV=1	2.3	2.2	0.3	0.3	0.9	1.2	3.9	5.1	8.5	6.2	0.2	1.1
sp|P62906|RL10A_HUMAN 60S ribosomal protein L10a OS=Homo sapiens GN=RPL10A PE=1 SV=2	-	-	11.2	10	5.1	3.7	0.3	0.2	-	-	0.4	1.7
sp|Q99575|POP1_HUMAN Ribonucleases P/MRP protein subunit POP1 OS=Homo sapiens GN=POP1 PE=1 SV=2	5.3	5.7	13.6	11.5	3	2.6	0.3	0.2	1.1	-	0.4	2.3
sp|Q9GZS3|WDR61_HUMAN WD repeat-containing protein 61 OS=Homo sapiens GN=WDR61 PE=1 SV=1	3.8	4.7	0.3	0.3	3.9	4.5	0.3	0.2	-	-	3.8	2.3
sp|Q13162|PRDX4_HUMAN Peroxiredoxin-4 OS=Homo sapiens GN=PRDX4 PE=1 SV=1	3	2.9	0.3	0.3	1.6	1.2	0.3	0.2	6.4	3.8	3	1.7
sp|P46778|RL21_HUMAN 60S ribosomal protein L21 OS=Homo sapiens GN=RPL21 PE=1 SV=2	-	-	6.2	5.1	1.6	1.8	0.3	0.2	-	-	3	3.8
sp|Q75N03|HAKAI_HUMAN E3 ubiquitin-protein ligase Hakai OS=Homo sapiens GN=CBLL1 PE=1 SV=1	4.4	7.3	0.3	0.3	3	3.7	5.4	2.4	-	-	0.2	0.5
sp|Q9P0K8|FOXJ2_HUMAN Forkhead box protein J2 OS=Homo sapiens GN=FOXJ2 PE=1 SV=1	4.4	3.8	0.3	0.3	-	-	0.3	3.8	5.3	3.8	2.2	1.7
sp|P17980|PRS6A_HUMAN 26S protease regulatory subunit 6A OS=Homo sapiens GN=PSMC3 PE=1 SV=3	1.7	1.2	0.3	0.3	-	-	0.3	0.2	-	-	3.8	4.6
sp|P62263|RS14_HUMAN 40S ribosomal protein S14 OS=Homo sapiens GN=RPS14 PE=1 SV=3	1.7	2.2	0.3	0.3	5.1	5.3	0.3	0.2	1.8	1.7	1.1	1.7
sp|P62753|RS6_HUMAN 40S ribosomal protein S6 OS=Homo sapiens GN=RPS6 PE=1 SV=1	-	-	0.3	0.3	0.9	0.5	0.3	0.2	-	-	3.8	3.1
sp|Q14257|RCN2_HUMAN Reticulocalbin-2 OS=Homo sapiens GN=RCN2 PE=1 SV=1	-	-	0.3	0.3	0.9	1.8	0.3	0.2	-	-	1.7	1.1
sp|P82933|RT09_HUMAN 28S ribosomal protein S9; mitochondrial OS=Homo sapiens GN=MRPS9 PE=1 SV=2	-	-	12.4	14.8	-	-	0.3	0.2	-	-	-	-
sp|P04792|HSPB1_HUMAN Heat shock protein beta-1 OS=Homo sapiens GN=HSPB1 PE=1 SV=2	4.4	3.8	3.4	3.8	2.2	3.7	0.3	2.4	2.9	1.7	3	2.3
sp|O94808|GFPT2_HUMAN Glutamine--fructose-6-phosphate aminotransferase [isomerizing] 2 OS=Homo sapiens GN=GFPT2 PE=1 SV=3	1.1	-	0.3	0.3	1.6	0.5	0.3	2.4	1.8	1.7	3.8	2.3
sp|P46776|RL27A_HUMAN 60S ribosomal protein L27a OS=Homo sapiens GN=RPL27A PE=1 SV=2	2.3	2.2	3.4	0.3	3	3.7	0.3	0.2	-	-	3	4.6
sp|Q9Y2T7|YBOX2_HUMAN Y-box-binding protein 2 OS=Homo sapiens GN=YBX2 PE=1 SV=2	-	-	13.6	16.8	3.9	3.7	7.3	6.4	-	-	-	-
sp|Q9NQ29|LUC7L_HUMAN Putative RNA-binding protein Luc7-like 1 OS=Homo sapiens GN=LUC7L PE=1 SV=1	4.4	4.7	0.3	0.3	0.9	1.2	5.4	5.1	1.1	1.7	3	2.3
sp|P0CG38|POTEI_HUMAN POTE ankyrin domain family member I OS=Homo sapiens GN=POTEI PE=3 SV=1	4.4	5.7	0.3	0.3	3	4.5	5.4	5.1	6.4	4.7	3	3.1
sp|P55268|LAMB2_HUMAN Laminin subunit beta-2 OS=Homo sapiens GN=LAMB2 PE=1 SV=2	-	-	0.3	0.3	-	-	0.3	0.2	8.5	9.9	3	3.1
sp|P78386|KRT85_HUMAN Keratin; type II cuticular Hb5 OS=Homo sapiens GN=KRT85 PE=1 SV=1	5.3	1.2	0.3	0.3	-	-	0.3	0.2	-	6.2	-	-
sp|P35268|RL22_HUMAN 60S ribosomal protein L22 OS=Homo sapiens GN=RPL22 PE=1 SV=2	3.8	3.8	0.3	0.3	3.9	2.6	9.8	6.4	1.8	1.7	0.4	1.1
sp|Q9Y3D9|RT23_HUMAN 28S ribosomal protein S23; mitochondrial OS=Homo sapiens GN=MRPS23 PE=1 SV=2	-	-	7.5	10	-	-	0.3	0.2	-	-	-	-
sp|Q8IUE6|H2A2B_HUMAN Histone H2A type 2-B OS=Homo sapiens GN=HIST2H2AB PE=1 SV=3	3.8	4.7	6.2	6.4	3.9	2.6	5.4	3.8	1.8	1.7	2.2	0.5
sp|Q9H853|TBA4B_HUMAN Putative tubulin-like protein alpha-4B OS=Homo sapiens GN=TUBA4B PE=5 SV=2	3.8	6.4	7.5	8.1	3	1.8	7.3	6.4	3.9	2.8	1.7	1.7
sp|P50750|CDK9_HUMAN Cyclin-dependent kinase 9 OS=Homo sapiens GN=CDK9 PE=1 SV=3	-	-	0.3	0.3	3	3.7	0.3	3.8	3.9	6.2	1.1	1.7
sp|Q15043|S39AE_HUMAN Zinc transporter ZIP14 OS=Homo sapiens GN=SLC39A14 PE=1 SV=3	4.4	3.8	0.3	0.3	3.9	3.7	0.3	2.4	5.3	4.7	1.7	2.3
sp|Q9Y265|RUVB1_HUMAN RuvB-like 1 OS=Homo sapiens GN=RUVBL1 PE=1 SV=1	-	-	0.3	0.3	2.2	4.5	0.3	0.2	7.3	3.8	-	-
sp|Q5HYN5|CT451_HUMAN Cancer/testis antigen family 45 member A1 OS=Homo sapiens GN=CT45A1 PE=2 SV=1	1.1	-	0.3	0.3	0.9	1.2	0.3	0.2	5.3	4.7	-	-
sp|P62829|RL23_HUMAN 60S ribosomal protein L23 OS=Homo sapiens GN=RPL23 PE=1 SV=1	-	-	0.3	0.3	0.9	1.8	0.3	0.2	-	-	2.2	1.7
sp|P62273|RS29_HUMAN 40S ribosomal protein S29 OS=Homo sapiens GN=RPS29 PE=1 SV=2	3.8	3.8	6.2	6.4	1.6	2.6	0.3	0.2	-	-	2.2	2.3
sp|Q8NEW0|ZNT7_HUMAN Zinc transporter 7 OS=Homo sapiens GN=SLC30A7 PE=1 SV=1	4.4	5.7	6.2	3.8	3.9	3.7	0.3	2.4	6.4	4.7	0.4	1.7
sp|P30050|RL12_HUMAN 60S ribosomal protein L12 OS=Homo sapiens GN=RPL12 PE=1 SV=1	-	-	8.7	10	6.2	6.2	0.3	0.2	1.1	-	-	-
sp|O43854|EDIL3_HUMAN EGF-like repeat and discoidin I-like domain-containing protein 3 OS=Homo sapiens GN=EDIL3 PE=1 SV=1	1.1	2.2	0.3	0.3	6.2	7.2	3.9	5.1	6.4	4.7	0.4	0.2
sp|Q9Y230|RUVB2_HUMAN RuvB-like 2 OS=Homo sapiens GN=RUVBL2 PE=1 SV=3	-	-	0.3	0.3	3	4.5	0.3	2.4	5.3	4.7	-	-
sp|Q9H0G5|NSRP1_HUMAN Nuclear speckle splicing regulatory protein 1 OS=Homo sapiens GN=NSRP1 PE=1 SV=1	1.1	1.2	0.3	0.3	-	-	0.3	0.2	1.1	-	1.7	2.3
sp|Q92973|TNPO1_HUMAN Transportin-1 OS=Homo sapiens GN=TNPO1 PE=1 SV=2	1.1	-	0.3	0.3	1.6	2.6	0.3	0.2	1.1	1.7	1.7	2.3
sp|P62854|RS26_HUMAN 40S ribosomal protein S26 OS=Homo sapiens GN=RPS26 PE=1 SV=3	-	-	9.9	8.1	3	2.6	0.3	2.4	-	-	1.7	2.3
sp|Q13310|PABP4_HUMAN Polyadenylate-binding protein 4 OS=Homo sapiens GN=PABPC4 PE=1 SV=1	-	-	11.2	14.8	2.2	1.2	0.3	0.2	-	-	-	-
sp|Q969P6|TOP1M_HUMAN DNA topoisomerase I; mitochondrial OS=Homo sapiens GN=TOP1MT PE=2 SV=1	-	-	0.3	0.3	0.9	-	0.3	0.2	8.5	6.2	1.7	2.3
sp|Q02543|RL18A_HUMAN 60S ribosomal protein L18a OS=Homo sapiens GN=RPL18A PE=1 SV=2	-	-	8.7	6.4	1.6	0.5	0.3	0.2	-	-	2.2	2.3
sp|Q13433|S39A6_HUMAN Zinc transporter ZIP6 OS=Homo sapiens GN=SLC39A6 PE=1 SV=3	3	2.9	0.3	0.3	3.9	5.3	0.3	0.2	5.3	6.2	1.7	0.5
sp|P08651|NFIC_HUMAN Nuclear factor 1 C-type OS=Homo sapiens GN=NFIC PE=1 SV=2	-	-	0.3	0.3	-	0.5	0.3	0.2	-	-	3	1.1
sp|Q9GZM8|NDEL1_HUMAN Nuclear distribution protein nudE-like 1 OS=Homo sapiens GN=NDEL1 PE=1 SV=1	3	3.8	3.4	0.3	1.6	1.2	0.3	2.4	1.8	3.8	0.4	0.5
sp|Q16670|ZSC26_HUMAN Zinc finger and SCAN domain-containing protein 26 OS=Homo sapiens GN=ZSCAN26 PE=2 SV=2	1.7	-	0.3	0.3	-	0.5	0.3	2.4	7.3	6.2	1.1	0.5
sp|P52292|IMA2_HUMAN Importin subunit alpha-2 OS=Homo sapiens GN=KPNA2 PE=1 SV=1	2.3	2.9	0.3	0.3	2.2	1.8	0.3	0.2	2.9	3.8	3	2.3
sp|Q14525|KT33B_HUMAN Keratin; type I cuticular Ha3-II OS=Homo sapiens GN=KRT33B PE=2 SV=3	4.4	2.2	6.2	6.4	1.6	1.2	5.4	6.4	1.1	4.7	-	0.2
sp|Q9BWJ5|SF3B5_HUMAN Splicing factor 3B subunit 5 OS=Homo sapiens GN=SF3B5 PE=1 SV=1	4.4	2.9	3.4	3.8	1.6	1.8	3.9	2.4	2.9	2.8	1.1	2.3
sp|Q01130|SRSF2_HUMAN Serine/arginine-rich splicing factor 2 OS=Homo sapiens GN=SRSF2 PE=1 SV=4	1.7	-	4.7	5.1	0.9	0.5	0.3	3.8	7.3	7	-	-
sp|P50993|AT1A2_HUMAN Sodium/potassium-transporting ATPase subunit alpha-2 OS=Homo sapiens GN=ATP1A2 PE=1 SV=1	1.7	2.2	0.3	0.3	2.2	1.2	0.3	3.8	2.9	1.7	2.2	1.1
sp|P61962|DCAF7_HUMAN DDB1- and CUL4-associated factor 7 OS=Homo sapiens GN=DCAF7 PE=1 SV=1	3	2.9	0.3	0.3	1.6	1.8	3.9	3.8	1.8	2.8	1.1	1.1
sp|Q99959|PKP2_HUMAN Plakophilin-2 OS=Homo sapiens GN=PKP2 PE=1 SV=2	3.8	4.7	3.4	3.8	3	-	0.3	2.4	-	-	-	-
sp|Q96ST2|IWS1_HUMAN Protein IWS1 homolog OS=Homo sapiens GN=IWS1 PE=1 SV=2	2.3	3.8	0.3	0.3	2.2	2.6	0.3	0.2	-	-	2.2	3.1
sp|Q92997|DVL3_HUMAN Segment polarity protein dishevelled homolog DVL-3 OS=Homo sapiens GN=DVL3 PE=1 SV=2	-	1.2	0.3	0.3	-	-	5.4	5.1	6.4	4.7	3	1.7
sp|Q14568|HS902_HUMAN Putative heat shock protein HSP 90-alpha A2 OS=Homo sapiens GN=HSP90AA2 PE=1 SV=2	1.7	3.8	6.2	5.1	-	0.5	0.3	0.2	1.1	1.1	1.7	3.1
sp|O14639|ABLM1_HUMAN Actin-binding LIM protein 1 OS=Homo sapiens GN=ABLIM1 PE=1 SV=3	-	1.2	0.3	0.3	-	-	0.3	0.2	6.4	6.2	-	-
sp|P63104|1433Z_HUMAN 14-3-3 protein zeta/delta OS=Homo sapiens GN=YWHAZ PE=1 SV=1	-	-	0.3	0.3	-	-	0.3	0.2	1.8	1.7	0.4	2.3
sp|P20700|LMNB1_HUMAN Lamin-B1 OS=Homo sapiens GN=LMNB1 PE=1 SV=2	1.7	1.2	3.4	0.3	-	0.5	3.9	3.8	1.8	1.7	1.7	2.3
sp|P38646|GRP75_HUMAN Stress-70 protein; mitochondrial OS=Homo sapiens GN=HSPA9 PE=1 SV=2	1.7	-	0.3	0.3	3	2.6	3.9	0.2	1.8	1.7	3	2.3
sp|Q96DV4|RM38_HUMAN 39S ribosomal protein L38; mitochondrial OS=Homo sapiens GN=MRPL38 PE=1 SV=2	-	-	9.9	10	-	-	0.3	0.2	-	-	-	-
sp|Q16629|SRSF7_HUMAN Serine/arginine-rich splicing factor 7 OS=Homo sapiens GN=SRSF7 PE=1 SV=1	1.7	2.2	7.5	11.5	-	0.5	7.3	3.8	1.1	-	-	-
sp|P62805|H4_HUMAN Histone H4 OS=Homo sapiens GN=HIST1H4A PE=1 SV=2	1.1	1.2	8.7	8.1	3	4.5	3.9	5.1	-	-	-	-
sp|Q8NCA5|FA98A_HUMAN Protein FAM98A OS=Homo sapiens GN=FAM98A PE=1 SV=1	1.7	2.9	4.7	0.3	1.6	1.2	5.4	5.1	3.9	2.8	2.2	2.3
sp|Q9Y282|ERGI3_HUMAN Endoplasmic reticulum-Golgi intermediate compartment protein 3 OS=Homo sapiens GN=ERGIC3 PE=1 SV=1	-	-	0.3	0.3	-	-	7.3	3.8	5.3	3.8	-	-
sp|Q969G3|SMCE1_HUMAN SWI/SNF-related matrix-associated actin-dependent regulator of chromatin subfamily E member 1 OS=Homo sapiens GN=SMARCE1 PE=1 SV=2	-	-	0.3	0.3	2.2	1.8	0.3	0.2	5.3	4.7	0.2	-
sp|A6NHL2|TBAL3_HUMAN Tubulin alpha chain-like 3 OS=Homo sapiens GN=TUBAL3 PE=1 SV=2	3.8	4.7	6.2	5.1	2.2	1.8	5.4	0.2	1.1	1.7	1.1	1.1
sp|P17987|TCPA_HUMAN T-complex protein 1 subunit alpha OS=Homo sapiens GN=TCP1 PE=1 SV=1	-	-	0.3	0.3	-	-	0.3	0.2	-	-	1.7	2.3
sp|P19013|K2C4_HUMAN Keratin; type II cytoskeletal 4 OS=Homo sapiens GN=KRT4 PE=1 SV=4	1.7	2.2	6.2	5.1	1.6	1.2	3.9	7.5	1.8	2.8	1.1	1.1
sp|Q15714|T22D1_HUMAN TSC22 domain family protein 1 OS=Homo sapiens GN=TSC22D1 PE=1 SV=3	-	-	0.3	0.3	-	-	0.3	0.2	3.9	4.7	-	0.2
sp|Q7L3S4|ZN771_HUMAN Zinc finger protein 771 OS=Homo sapiens GN=ZNF771 PE=1 SV=1	3	5.7	0.3	0.3	-	-	0.3	0.2	-	-	0.4	0.5
sp|Q13547|HDAC1_HUMAN Histone deacetylase 1 OS=Homo sapiens GN=HDAC1 PE=1 SV=1	3	-	0.3	0.3	0.9	1.8	3.9	0.2	2.9	6.2	0.4	0.5
sp|P78371|TCPB_HUMAN T-complex protein 1 subunit beta OS=Homo sapiens GN=CCT2 PE=1 SV=4	-	-	0.3	0.3	-	-	0.3	0.2	-	1.7	1.7	1.1
sp|O15260|SURF4_HUMAN Surfeit locus protein 4 OS=Homo sapiens GN=SURF4 PE=1 SV=3	1.7	2.2	0.3	0.3	3.9	3.7	0.3	0.2	2.9	2.8	1.7	1.1
sp|P02786|TFR1_HUMAN Transferrin receptor protein 1 OS=Homo sapiens GN=TFRC PE=1 SV=2	-	-	0.3	0.3	-	-	0.3	0.2	-	-	2.2	2.3
sp|P0CW22|RS17L_HUMAN 40S ribosomal protein S17-like OS=Homo sapiens GN=RPS17L PE=2 SV=1	-	-	0.3	5.1	2.2	3.7	0.3	0.2	-	-	1.7	1.7
sp|Q14677|EPN4_HUMAN Clathrin interactor 1 OS=Homo sapiens GN=CLINT1 PE=1 SV=1	-	-	0.3	0.3	0.9	1.2	0.3	0.2	6.4	3.8	-	-
sp|Q8IYB3|SRRM1_HUMAN Serine/arginine repetitive matrix protein 1 OS=Homo sapiens GN=SRRM1 PE=1 SV=2	-	-	0.3	0.3	-	-	0.3	0.2	3.9	1.7	0.2	0.2
sp|Q9P035|HACD3_HUMAN Very-long-chain (3R)-3-hydroxyacyl-[acyl-carrier protein] dehydratase 3 OS=Homo sapiens GN=PTPLAD1 PE=1 SV=2	4.4	4.7	0.3	0.3	1.6	4.5	0.3	0.2	1.8	2.8	2.2	2.3
sp|P62910|RL32_HUMAN 60S ribosomal protein L32 OS=Homo sapiens GN=RPL32 PE=1 SV=2	-	-	0.3	0.3	-	-	0.3	0.2	-	-	3	1.1
sp|P50990|TCPQ_HUMAN T-complex protein 1 subunit theta OS=Homo sapiens GN=CCT8 PE=1 SV=4	-	-	0.3	0.3	-	-	0.3	0.2	1.8	1.1	0.4	1.7
sp|Q9NSB4|KRT82_HUMAN Keratin; type II cuticular Hb2 OS=Homo sapiens GN=KRT82 PE=1 SV=3	3.8	1.2	0.3	0.3	-	-	0.3	0.2	-	2.8	-	-
sp|Q7RTS7|K2C74_HUMAN Keratin; type II cytoskeletal 74 OS=Homo sapiens GN=KRT74 PE=1 SV=2	1.1	1.2	3.4	3.8	0.9	0.5	0.3	7.5	1.1	1.7	0.4	0.5
sp|Q3SY84|K2C71_HUMAN Keratin; type II cytoskeletal 71 OS=Homo sapiens GN=KRT71 PE=1 SV=3	1.1	1.2	3.4	3.8	0.9	0.5	0.3	7.5	1.1	1.1	0.4	0.5
sp|Q86Y46|K2C73_HUMAN Keratin; type II cytoskeletal 73 OS=Homo sapiens GN=KRT73 PE=1 SV=1	1.1	1.2	3.4	3.8	0.9	0.5	0.3	7.5	1.1	1.7	0.4	0.5
sp|Q92504|S39A7_HUMAN Zinc transporter SLC39A7 OS=Homo sapiens GN=SLC39A7 PE=1 SV=2	1.7	4.7	3.4	3.8	2.2	2.6	3.9	2.4	1.8	3.8	3	1.7
sp|P21333|FLNA_HUMAN Filamin-A OS=Homo sapiens GN=FLNA PE=1 SV=4	1.1	-	0.3	0.3	-	-	0.3	0.2	-	-	6	5.2
sp|Q15424|SAFB1_HUMAN Scaffold attachment factor B1 OS=Homo sapiens GN=SAFB PE=1 SV=4	-	-	0.3	0.3	-	-	0.3	0.2	6.4	4.7	-	1.1
sp|Q9P2D1|CHD7_HUMAN Chromodomain-helicase-DNA-binding protein 7 OS=Homo sapiens GN=CHD7 PE=1 SV=3	1.7	2.2	0.3	0.3	5.1	6.2	0.3	0.2	1.1	1.1	0.2	0.2
sp|O95232|LC7L3_HUMAN Luc7-like protein 3 OS=Homo sapiens GN=LUC7L3 PE=1 SV=2	3	1.2	0.3	0.3	-	-	0.3	0.2	-	-	-	-
sp|P18077|RL35A_HUMAN 60S ribosomal protein L35a OS=Homo sapiens GN=RPL35A PE=1 SV=2	-	-	8.7	8.1	0.9	1.2	0.3	0.2	-	-	-	-
sp|O96019|ACL6A_HUMAN Actin-like protein 6A OS=Homo sapiens GN=ACTL6A PE=1 SV=1	-	-	0.3	0.3	3	3.7	0.3	0.2	3.9	3.8	0.2	-
sp|P00338|LDHA_HUMAN L-lactate dehydrogenase A chain OS=Homo sapiens GN=LDHA PE=1 SV=2	-	-	0.3	0.3	-	-	0.3	0.2	-	-	1.1	0.2
sp|Q03252|LMNB2_HUMAN Lamin-B2 OS=Homo sapiens GN=LMNB2 PE=1 SV=3	1.7	1.2	3.4	0.3	-	0.5	3.9	3.8	1.8	1.7	1.7	1.7
sp|P13807|GYS1_HUMAN Glycogen [starch] synthase; muscle OS=Homo sapiens GN=GYS1 PE=1 SV=2	2.3	3.8	0.3	0.3	-	-	0.3	0.2	-	-	2.2	0.5
sp|O76009|KT33A_HUMAN Keratin; type I cuticular Ha3-I OS=Homo sapiens GN=KRT33A PE=2 SV=2	3.8	-	0.3	0.3	-	-	0.3	0.2	-	6.2	-	-
sp|Q96MM3|ZFP42_HUMAN Zinc finger protein 42 homolog OS=Homo sapiens GN=ZFP42 PE=1 SV=2	-	-	0.3	0.3	2.2	1.8	0.3	0.2	5.3	2.8	-	-
sp|Q9Y276|BCS1_HUMAN Mitochondrial chaperone BCS1 OS=Homo sapiens GN=BCS1L PE=1 SV=1	-	-	0.3	0.3	-	-	0.3	0.2	-	-	2.2	1.1
sp|P35998|PRS7_HUMAN 26S protease regulatory subunit 7 OS=Homo sapiens GN=PSMC2 PE=1 SV=3	-	-	0.3	0.3	-	-	0.3	0.2	1.1	-	3	1.1
sp|P54259|ATN1_HUMAN Atrophin-1 OS=Homo sapiens GN=ATN1 PE=1 SV=3	1.1	-	0.3	0.3	-	-	3.9	0.2	3.9	4.7	-	-
sp|Q96SL8|FIZ1_HUMAN Flt3-interacting zinc finger protein 1 OS=Homo sapiens GN=FIZ1 PE=2 SV=2	-	-	0.3	0.3	-	-	0.3	3.8	2.9	2.8	-	-
sp|O00268|TAF4_HUMAN Transcription initiation factor TFIID subunit 4 OS=Homo sapiens GN=TAF4 PE=1 SV=2	-	-	0.3	0.3	3.9	1.8	0.3	0.2	2.9	1.1	-	-
sp|Q99456|K1C12_HUMAN Keratin; type I cytoskeletal 12 OS=Homo sapiens GN=KRT12 PE=1 SV=1	2.3	1.2	6.2	6.4	-	1.2	7.3	8.5	1.1	1.7	0.4	0.5
sp|Q9Y6Q3|ZFP37_HUMAN Zinc finger protein 37 homolog OS=Homo sapiens GN=ZFP37 PE=2 SV=3	1.7	1.2	0.3	0.3	0.9	-	0.3	0.2	3.9	3.8	-	0.5
sp|P49368|TCPG_HUMAN T-complex protein 1 subunit gamma OS=Homo sapiens GN=CCT3 PE=1 SV=4	-	-	0.3	0.3	-	0.5	0.3	0.2	1.1	1.7	1.1	1.7
sp|Q8TBX8|PI42C_HUMAN Phosphatidylinositol 5-phosphate 4-kinase type-2 gamma OS=Homo sapiens GN=PIP4K2C PE=1 SV=3	-	-	0.3	0.3	-	-	0.3	0.2	3.9	1.1	1.1	-
sp|Q9Y3U8|RL36_HUMAN 60S ribosomal protein L36 OS=Homo sapiens GN=RPL36 PE=1 SV=3	-	-	7.5	5.1	3	1.8	0.3	0.2	-	-	0.4	1.1
sp|Q15059|BRD3_HUMAN Bromodomain-containing protein 3 OS=Homo sapiens GN=BRD3 PE=1 SV=1	-	-	0.3	0.3	-	-	0.3	0.2	5.3	3.8	0.4	0.5
sp|P27708|PYR1_HUMAN CAD protein OS=Homo sapiens GN=CAD PE=1 SV=3	-	-	0.3	0.3	0.9	1.8	0.3	0.2	3.9	1.7	4.7	3.8
sp|Q9Y3C1|NOP16_HUMAN Nucleolar protein 16 OS=Homo sapiens GN=NOP16 PE=1 SV=2	-	-	0.3	0.3	2.2	4.5	0.3	0.2	-	-	-	-
sp|P43358|MAGA4_HUMAN Melanoma-associated antigen 4 OS=Homo sapiens GN=MAGEA4 PE=1 SV=2	-	-	0.3	0.3	-	-	0.3	0.2	2.9	1.7	0.4	1.7
sp|P62913|RL11_HUMAN 60S ribosomal protein L11 OS=Homo sapiens GN=RPL11 PE=1 SV=2	1.7	-	0.3	0.3	0.9	1.8	3.9	6.4	5.3	3.8	0.2	0.2
sp|P31943|HNRH1_HUMAN Heterogeneous nuclear ribonucleoprotein H OS=Homo sapiens GN=HNRNPH1 PE=1 SV=4	1.1	1.2	3.4	5.1	1.6	1.2	0.3	2.4	1.8	1.1	1.1	1.1
sp|Q6P2Q9|PRP8_HUMAN Pre-mRNA-processing-splicing factor 8 OS=Homo sapiens GN=PRPF8 PE=1 SV=2	5.3	9	3.4	0.3	-	-	0.3	2.4	1.8	-	1.1	2.3
sp|Q07021|C1QBP_HUMAN Complement component 1 Q subcomponent-binding protein; mitochondrial OS=Homo sapiens GN=C1QBP PE=1 SV=1	3	2.9	0.3	0.3	-	0.5	0.3	0.2	-	-	0.4	0.2
sp|Q8TF68|ZN384_HUMAN Zinc finger protein 384 OS=Homo sapiens GN=ZNF384 PE=1 SV=2	-	1.2	0.3	0.3	3	4.5	0.3	0.2	1.1	1.7	-	-
sp|Q9Y2L9|LRCH1_HUMAN Leucine-rich repeat and calponin homology domain-containing protein 1 OS=Homo sapiens GN=LRCH1 PE=1 SV=3	1.7	2.2	0.3	3.8	-	-	0.3	0.2	3.9	1.7	0.4	0.5
sp|P61619|S61A1_HUMAN Protein transport protein Sec61 subunit alpha isoform 1 OS=Homo sapiens GN=SEC61A1 PE=1 SV=2	1.1	-	0.3	0.3	3	1.2	0.3	0.2	-	1.1	0.4	1.1
sp|O60583|CCNT2_HUMAN Cyclin-T2 OS=Homo sapiens GN=CCNT2 PE=1 SV=2	-	-	0.3	0.3	1.6	1.2	0.3	3.8	5.3	-	-	-
sp|Q7RTV0|PHF5A_HUMAN PHD finger-like domain-containing protein 5A OS=Homo sapiens GN=PHF5A PE=1 SV=1	3.8	3.8	3.4	0.3	3	1.8	0.3	2.4	3.9	2.8	0.4	0.2
sp|P83731|RL24_HUMAN 60S ribosomal protein L24 OS=Homo sapiens GN=RPL24 PE=1 SV=1	-	-	0.3	3.8	1.6	0.5	0.3	0.2	-	-	1.7	1.1
sp|P51531|SMCA2_HUMAN Probable global transcription activator SNF2L2 OS=Homo sapiens GN=SMARCA2 PE=1 SV=2	-	-	0.3	0.3	5.1	3.7	0.3	0.2	2.9	1.7	1.1	-
sp|Q3L8U1|CHD9_HUMAN Chromodomain-helicase-DNA-binding protein 9 OS=Homo sapiens GN=CHD9 PE=1 SV=2	2.3	1.2	0.3	0.3	3.9	5.3	0.3	0.2	-	1.1	0.2	1.7
sp|P62195|PRS8_HUMAN 26S protease regulatory subunit 8 OS=Homo sapiens GN=PSMC5 PE=1 SV=1	1.1	1.2	0.3	0.3	-	-	0.3	0.2	-	-	1.7	2.3
sp|Q96A08|H2B1A_HUMAN Histone H2B type 1-A OS=Homo sapiens GN=HIST1H2BA PE=1 SV=3	3.8	2.9	0.3	0.3	3	-	0.3	0.2	-	-	0.4	-
sp|P09661|RU2A_HUMAN U2 small nuclear ribonucleoprotein A' OS=Homo sapiens GN=SNRPA1 PE=1 SV=2	-	-	0.3	0.3	0.9	-	0.3	0.2	2.9	1.7	-	-
sp|P51532|SMCA4_HUMAN Transcription activator BRG1 OS=Homo sapiens GN=SMARCA4 PE=1 SV=2	-	-	0.3	0.3	5.1	3.7	0.3	0.2	3.9	2.8	1.1	-
sp|O95819|M4K4_HUMAN Mitogen-activated protein kinase kinase kinase kinase 4 OS=Homo sapiens GN=MAP4K4 PE=1 SV=2	-	-	0.3	0.3	-	-	0.3	3.8	-	-	2.2	0.5
sp|Q9UHY1|NRBP_HUMAN Nuclear receptor-binding protein OS=Homo sapiens GN=NRBP1 PE=1 SV=1	-	-	0.3	0.3	-	-	0.3	0.2	5.3	4.7	-	-
sp|Q13283|G3BP1_HUMAN Ras GTPase-activating protein-binding protein 1 OS=Homo sapiens GN=G3BP1 PE=1 SV=1	-	-	0.3	0.3	-	-	0.3	0.2	3.9	-	-	-
sp|Q9NX58|LYAR_HUMAN Cell growth-regulating nucleolar protein OS=Homo sapiens GN=LYAR PE=1 SV=2	-	-	0.3	0.3	0.9	0.5	0.3	0.2	3.9	3.8	-	-
sp|P05783|K1C18_HUMAN Keratin; type I cytoskeletal 18 OS=Homo sapiens GN=KRT18 PE=1 SV=2	3	3.8	6.2	6.4	1.6	1.2	5.4	6.4	1.1	1.7	0.2	0.5
sp|Q9Y399|RT02_HUMAN 28S ribosomal protein S2; mitochondrial OS=Homo sapiens GN=MRPS2 PE=1 SV=1	-	-	7.5	10	-	-	0.3	0.2	-	-	-	-
sp|Q9NSB2|KRT84_HUMAN Keratin; type II cuticular Hb4 OS=Homo sapiens GN=KRT84 PE=2 SV=2	1.1	1.2	3.4	3.8	0.9	0.5	0.3	6.4	1.1	1.1	0.4	0.5
sp|P08729|K2C7_HUMAN Keratin; type II cytoskeletal 7 OS=Homo sapiens GN=KRT7 PE=1 SV=5	1.1	1.2	3.4	3.8	0.9	0.5	0.3	6.4	1.1	1.1	0.4	1.1
sp|P14625|ENPL_HUMAN Endoplasmin OS=Homo sapiens GN=HSP90B1 PE=1 SV=1	-	2.2	0.3	0.3	-	0.5	0.3	0.2	-	-	0.4	0.5
sp|P53618|COPB_HUMAN Coatomer subunit beta OS=Homo sapiens GN=COPB1 PE=1 SV=3	1.1	1.2	0.3	0.3	1.6	1.2	0.3	0.2	-	-	2.2	2.3
sp|Q96RQ1|ERGI2_HUMAN Endoplasmic reticulum-Golgi intermediate compartment protein 2 OS=Homo sapiens GN=ERGIC2 PE=1 SV=2	1.1	-	0.3	0.3	-	-	5.4	6.4	3.9	2.8	-	-
sp|P42696|RBM34_HUMAN RNA-binding protein 34 OS=Homo sapiens GN=RBM34 PE=1 SV=2	-	-	0.3	0.3	1.6	1.8	0.3	0.2	-	1.1	-	-
sp|O15391|TYY2_HUMAN Transcription factor YY2 OS=Homo sapiens GN=YY2 PE=2 SV=1	-	-	0.3	0.3	1.6	1.8	0.3	0.2	5.3	2.8	0.2	-
sp|Q04725|TLE2_HUMAN Transducin-like enhancer protein 2 OS=Homo sapiens GN=TLE2 PE=1 SV=2	-	-	0.3	0.3	-	-	0.3	0.2	1.1	1.1	1.7	1.7
sp|P05386|RLA1_HUMAN 60S acidic ribosomal protein P1 OS=Homo sapiens GN=RPLP1 PE=1 SV=1	1.1	1.2	4.7	5.1	2.2	1.8	0.3	0.2	-	-	0.2	0.2
sp|Q04724|TLE1_HUMAN Transducin-like enhancer protein 1 OS=Homo sapiens GN=TLE1 PE=1 SV=2	-	-	0.3	0.3	-	-	0.3	0.2	1.1	1.1	1.1	1.7
sp|Q92769|HDAC2_HUMAN Histone deacetylase 2 OS=Homo sapiens GN=HDAC2 PE=1 SV=2	2.3	-	0.3	0.3	0.9	1.8	3.9	0.2	2.9	4.7	1.1	1.1
sp|Q9HCG8|CWC22_HUMAN Pre-mRNA-splicing factor CWC22 homolog OS=Homo sapiens GN=CWC22 PE=1 SV=3	-	1.2	0.3	0.3	-	0.5	0.3	0.2	-	-	1.1	2.3
sp|O43310|CTIF_HUMAN CBP80/20-dependent translation initiation factor OS=Homo sapiens GN=CTIF PE=1 SV=1	-	-	0.3	0.3	-	-	0.3	2.4	3.9	2.8	-	-
sp|Q15758|AAAT_HUMAN Neutral amino acid transporter B(0) OS=Homo sapiens GN=SLC1A5 PE=1 SV=2	1.7	2.2	0.3	0.3	-	-	0.3	0.2	1.8	2.8	1.1	0.2
sp|Q13595|TRA2A_HUMAN Transformer-2 protein homolog alpha OS=Homo sapiens GN=TRA2A PE=1 SV=1	2.3	2.9	0.3	0.3	-	-	0.3	0.2	1.8	1.1	-	-
sp|P48741|HSP77_HUMAN Putative heat shock 70 kDa protein 7 OS=Homo sapiens GN=HSPA7 PE=5 SV=2	2.3	2.9	3.4	0.3	1.6	1.2	5.4	3.8	1.8	1.7	1.1	1.1
sp|Q99700|ATX2_HUMAN Ataxin-2 OS=Homo sapiens GN=ATXN2 PE=1 SV=2	1.1	1.2	3.4	0.3	-	1.2	0.3	0.2	3.9	2.8	0.2	1.1
sp|Q9NSD4|ZN275_HUMAN Zinc finger protein 275 OS=Homo sapiens GN=ZNF275 PE=2 SV=2	2.3	-	0.3	0.3	-	-	0.3	0.2	-	-	-	-
sp|O00425|IF2B3_HUMAN Insulin-like growth factor 2 mRNA-binding protein 3 OS=Homo sapiens GN=IGF2BP3 PE=1 SV=2	1.1	-	3.4	0.3	-	-	13.3	6.4	-	1.1	0.4	0.5
sp|Q08170|SRSF4_HUMAN Serine/arginine-rich splicing factor 4 OS=Homo sapiens GN=SRSF4 PE=1 SV=2	1.7	1.2	6.2	6.4	2.2	-	5.4	3.8	3.9	2.8	-	-
sp|Q9H7B2|RPF2_HUMAN Ribosome production factor 2 homolog OS=Homo sapiens GN=RPF2 PE=1 SV=2	-	-	9.9	6.4	-	-	0.3	0.2	-	-	-	-
sp|Q8NFD5|ARI1B_HUMAN AT-rich interactive domain-containing protein 1B OS=Homo sapiens GN=ARID1B PE=1 SV=2	-	-	0.3	0.3	2.2	4.5	0.3	0.2	1.1	-	-	-
sp|Q92764|KRT35_HUMAN Keratin; type I cuticular Ha5 OS=Homo sapiens GN=KRT35 PE=2 SV=5	2.3	2.2	6.2	6.4	1.6	1.2	5.4	6.4	1.1	6.2	-	0.2
sp|P46779|RL28_HUMAN 60S ribosomal protein L28 OS=Homo sapiens GN=RPL28 PE=1 SV=3	-	1.2	0.3	5.1	-	-	0.3	0.2	-	-	2.2	1.7
sp|A6NFI3|ZN316_HUMAN Zinc finger protein 316 OS=Homo sapiens GN=ZNF316 PE=1 SV=1	-	-	0.3	0.3	3.9	2.6	0.3	0.2	-	1.1	0.4	1.1
sp|Q15021|CND1_HUMAN Condensin complex subunit 1 OS=Homo sapiens GN=NCAPD2 PE=1 SV=3	1.7	1.2	0.3	0.3	0.9	0.5	0.3	0.2	1.1	1.7	1.1	1.7
sp|O60231|DHX16_HUMAN Putative pre-mRNA-splicing factor ATP-dependent RNA helicase DHX16 OS=Homo sapiens GN=DHX16 PE=1 SV=2	1.7	3.8	4.7	8.1	1.6	1.2	0.3	2.4	1.8	2.8	0.4	0.2
sp|Q13586|STIM1_HUMAN Stromal interaction molecule 1 OS=Homo sapiens GN=STIM1 PE=1 SV=3	1.7	-	0.3	0.3	0.9	-	0.3	0.2	1.8	-	0.2	-
sp|O76013|KRT36_HUMAN Keratin; type I cuticular Ha6 OS=Homo sapiens GN=KRT36 PE=1 SV=1	2.3	2.2	6.2	6.4	1.6	1.2	5.4	6.4	1.1	1.1	-	0.2
sp|O60229|KALRN_HUMAN Kalirin OS=Homo sapiens GN=KALRN PE=1 SV=2	4.4	6.4	0.3	0.3	0.9	-	0.3	3.8	8.5	10.7	1.1	1.1
sp|Q01105|SET_HUMAN Protein SET OS=Homo sapiens GN=SET PE=1 SV=3	1.1	-	4.7	6.4	-	-	0.3	0.2	-	-	-	-
sp|P46783|RS10_HUMAN 40S ribosomal protein S10 OS=Homo sapiens GN=RPS10 PE=1 SV=1	1.1	1.2	0.3	0.3	0.9	0.5	0.3	3.8	1.8	1.1	0.2	1.1
sp|Q3ZCQ8|TIM50_HUMAN Mitochondrial import inner membrane translocase subunit TIM50 OS=Homo sapiens GN=TIMM50 PE=1 SV=2	-	1.2	0.3	0.3	-	-	0.3	0.2	-	-	0.4	1.7
sp|Q96L21|RL10L_HUMAN 60S ribosomal protein L10-like OS=Homo sapiens GN=RPL10L PE=1 SV=3	-	-	0.3	0.3	-	-	0.3	0.2	-	-	1.7	0.5
sp|P31946|1433B_HUMAN 14-3-3 protein beta/alpha OS=Homo sapiens GN=YWHAB PE=1 SV=3	-	-	0.3	0.3	-	-	0.3	0.2	-	-	-	1.7
sp|P62308|RUXG_HUMAN Small nuclear ribonucleoprotein G OS=Homo sapiens GN=SNRPG PE=1 SV=1	1.1	1.2	0.3	0.3	-	1.8	0.3	2.4	-	-	0.4	-
sp|Q9BRL6|SRSF8_HUMAN Serine/arginine-rich splicing factor 8 OS=Homo sapiens GN=SRSF8 PE=1 SV=1	1.7	-	4.7	5.1	0.9	0.5	0.3	0.2	2.9	4.7	-	-
sp|P40429|RL13A_HUMAN 60S ribosomal protein L13a OS=Homo sapiens GN=RPL13A PE=1 SV=2	-	-	3.4	3.8	0.9	1.2	0.3	0.2	-	-	1.1	1.1
sp|Q96P70|IPO9_HUMAN Importin-9 OS=Homo sapiens GN=IPO9 PE=1 SV=3	-	1.2	0.3	0.3	-	-	0.3	0.2	-	-	3	3.1
sp|P46777|RL5_HUMAN 60S ribosomal protein L5 OS=Homo sapiens GN=RPL5 PE=1 SV=3	-	-	3.4	0.3	-	-	0.3	0.2	-	-	0.2	1.7
sp|P23258|TBG1_HUMAN Tubulin gamma-1 chain OS=Homo sapiens GN=TUBG1 PE=1 SV=2	-	-	0.3	0.3	-	-	0.3	0.2	2.9	3.8	-	-
sp|Q06587|RING1_HUMAN E3 ubiquitin-protein ligase RING1 OS=Homo sapiens GN=RING1 PE=1 SV=2	2.3	2.2	0.3	0.3	1.6	1.2	0.3	0.2	2.9	1.7	0.2	0.2
sp|P39656|OST48_HUMAN Dolichyl-diphosphooligosaccharide--protein glycosyltransferase 48 kDa subunit OS=Homo sapiens GN=DDOST PE=1 SV=4	1.1	-	0.3	0.3	1.6	1.8	0.3	0.2	-	-	-	0.5
sp|Q09028|RBBP4_HUMAN Histone-binding protein RBBP4 OS=Homo sapiens GN=RBBP4 PE=1 SV=3	-	-	0.3	0.3	0.9	0.5	0.3	2.4	3.9	1.7	0.4	0.2
sp|P42704|LPPRC_HUMAN Leucine-rich PPR motif-containing protein; mitochondrial OS=Homo sapiens GN=LRPPRC PE=1 SV=3	-	-	0.3	0.3	-	-	0.3	0.2	1.1	-	1.1	1.1
sp|O43242|PSMD3_HUMAN 26S proteasome non-ATPase regulatory subunit 3 OS=Homo sapiens GN=PSMD3 PE=1 SV=2	-	-	0.3	0.3	-	-	0.3	0.2	-	-	0.2	1.1
sp|Q8IY81|SPB1_HUMAN pre-rRNA processing protein FTSJ3 OS=Homo sapiens GN=FTSJ3 PE=1 SV=2	-	-	3.4	0.3	-	0.5	0.3	0.2	-	-	0.4	0.5
sp|Q9NYV4|CDK12_HUMAN Cyclin-dependent kinase 12 OS=Homo sapiens GN=CDK12 PE=1 SV=2	-	-	0.3	0.3	0.9	0.5	0.3	0.2	5.3	2.8	0.2	0.2
sp|Q86VI3|IQGA3_HUMAN Ras GTPase-activating-like protein IQGAP3 OS=Homo sapiens GN=IQGAP3 PE=1 SV=2	1.7	1.2	0.3	0.3	1.6	0.5	0.3	0.2	-	-	1.1	2.3
sp|P08579|RU2B_HUMAN U2 small nuclear ribonucleoprotein B'' OS=Homo sapiens GN=SNRPB2 PE=1 SV=1	1.1	1.2	0.3	0.3	1.6	-	0.3	2.4	2.9	1.7	-	-
sp|P84103|SRSF3_HUMAN Serine/arginine-rich splicing factor 3 OS=Homo sapiens GN=SRSF3 PE=1 SV=1	2.3	2.2	6.2	6.4	-	1.2	5.4	6.4	1.8	1.7	-	-
sp|Q8TAD4|ZNT5_HUMAN Zinc transporter 5 OS=Homo sapiens GN=SLC30A5 PE=1 SV=1	1.7	1.2	0.3	0.3	1.6	1.8	0.3	0.2	1.8	1.1	-	-
sp|Q96EE3|SEH1_HUMAN Nucleoporin SEH1 OS=Homo sapiens GN=SEH1L PE=1 SV=3	-	-	0.3	0.3	-	-	0.3	0.2	1.1	2.8	-	-
sp|P62314|SMD1_HUMAN Small nuclear ribonucleoprotein Sm D1 OS=Homo sapiens GN=SNRPD1 PE=1 SV=1	1.7	2.9	0.3	0.3	1.6	1.8	0.3	0.2	1.1	1.7	0.4	0.2
sp|P51571|SSRD_HUMAN Translocon-associated protein subunit delta OS=Homo sapiens GN=SSR4 PE=1 SV=1	-	-	0.3	0.3	0.9	-	0.3	0.2	1.1	-	1.1	0.2
sp|Q9HCN8|SDF2L_HUMAN Stromal cell-derived factor 2-like protein 1 OS=Homo sapiens GN=SDF2L1 PE=1 SV=2	-	-	0.3	0.3	-	-	0.3	0.2	1.1	1.1	0.4	1.1
sp|P0CG48|UBC_HUMAN Polyubiquitin-C OS=Homo sapiens GN=UBC PE=1 SV=3	19.6	31.9	0.3	0.3	0.9	16.1	3.9	31.7	16.1	1.1	11.7	18.7
sp|Q9Y6M7|S4A7_HUMAN Sodium bicarbonate cotransporter 3 OS=Homo sapiens GN=SLC4A7 PE=1 SV=2	1.1	-	0.3	0.3	0.9	-	0.3	0.2	-	-	1.7	0.5
sp|P62979|RS27A_HUMAN Ubiquitin-40S ribosomal protein S27a OS=Homo sapiens GN=RPS27A PE=1 SV=2	2.3	3.8	3.4	0.3	0.9	1.2	3.9	5.1	1.8	1.1	0.4	1.1
sp|Q15029|U5S1_HUMAN 116 kDa U5 small nuclear ribonucleoprotein component OS=Homo sapiens GN=EFTUD2 PE=1 SV=1	2.3	1.2	0.3	3.8	-	-	0.3	0.2	-	-	0.4	-
sp|P04844|RPN2_HUMAN Dolichyl-diphosphooligosaccharide--protein glycosyltransferase subunit 2 OS=Homo sapiens GN=RPN2 PE=1 SV=3	2.3	-	0.3	0.3	1.6	1.2	0.3	0.2	-	1.1	1.1	0.2
sp|P62861|RS30_HUMAN 40S ribosomal protein S30 OS=Homo sapiens GN=FAU PE=1 SV=1	-	-	0.3	0.3	1.6	0.5	11.8	9.8	2.9	3.8	-	-
sp|Q8WXB4|ZN606_HUMAN Zinc finger protein 606 OS=Homo sapiens GN=ZNF606 PE=2 SV=1	2.3	-	0.3	0.3	-	-	0.3	0.2	-	-	-	-
##DECOY## sp|O95342|ABCBB_HUMAN Bile salt export pump OS=Homo sapiens GN=ABCB11 PE=1 SV=2	-	-	0.3	10	-	-	0.3	0.2	-	-	-	-
sp|Q96QC0|PP1RA_HUMAN Serine/threonine-protein phosphatase 1 regulatory subunit 10 OS=Homo sapiens GN=PPP1R10 PE=1 SV=1	2.3	1.2	0.3	0.3	0.9	-	0.3	3.8	3.9	2.8	0.2	0.5
sp|Q9P2S5|WRP73_HUMAN WD repeat-containing protein WRAP73 OS=Homo sapiens GN=WRAP73 PE=2 SV=1	-	-	0.3	0.3	-	-	0.3	0.2	-	-	0.2	1.1
sp|P46459|NSF_HUMAN Vesicle-fusing ATPase OS=Homo sapiens GN=NSF PE=1 SV=3	-	-	0.3	0.3	-	-	0.3	0.2	-	-	1.1	1.1
sp|Q58FF6|H90B4_HUMAN Putative heat shock protein HSP 90-beta 4 OS=Homo sapiens GN=HSP90AB4P PE=5 SV=1	1.7	2.9	0.3	0.3	-	0.5	0.3	0.2	-	-	1.1	1.1
sp|P55795|HNRH2_HUMAN Heterogeneous nuclear ribonucleoprotein H2 OS=Homo sapiens GN=HNRNPH2 PE=1 SV=1	1.1	1.2	3.4	5.1	1.6	1.2	0.3	2.4	1.8	1.1	0.4	0.5
##DECOY## sp|Q8N4B5|PRR18_HUMAN Proline-rich protein 18 OS=Homo sapiens GN=PRR18 PE=2 SV=2	-	-	0.3	0.3	-	-	0.3	0.2	-	-	4.7	6
sp|Q92925|SMRD2_HUMAN SWI/SNF-related matrix-associated actin-dependent regulator of chromatin subfamily D member 2 OS=Homo sapiens GN=SMARCD2 PE=1 SV=3	-	-	3.4	0.3	-	1.8	0.3	0.2	2.9	1.7	-	0.2
sp|Q15050|RRS1_HUMAN Ribosome biogenesis regulatory protein homolog OS=Homo sapiens GN=RRS1 PE=1 SV=2	-	-	6.2	5.1	-	-	0.3	0.2	-	-	-	-
##DECOY## sp|Q02297|NRG1_HUMAN Pro-neuregulin-1; membrane-bound isoform OS=Homo sapiens GN=NRG1 PE=1 SV=3	-	-	0.3	0.3	-	-	0.3	0.2	-	-	1.1	-
sp|Q9UHR4|BI2L1_HUMAN Brain-specific angiogenesis inhibitor 1-associated protein 2-like protein 1 OS=Homo sapiens GN=BAIAP2L1 PE=1 SV=2	-	-	0.3	0.3	0.9	0.5	0.3	0.2	1.8	2.8	-	-
sp|Q9UBB4|ATX10_HUMAN Ataxin-10 OS=Homo sapiens GN=ATXN10 PE=1 SV=1	-	-	0.3	0.3	-	-	0.3	0.2	1.1	-	1.1	0.5
##DECOY## sp|O75916|RGS9_HUMAN Regulator of G-protein signaling 9 OS=Homo sapiens GN=RGS9 PE=1 SV=1	-	-	0.3	0.3	1.6	-	0.3	0.2	-	-	-	0.5
sp|P14678|RSMB_HUMAN Small nuclear ribonucleoprotein-associated proteins B and B' OS=Homo sapiens GN=SNRPB PE=1 SV=2	-	-	0.3	0.3	1.6	1.2	0.3	0.2	-	-	0.2	0.2
sp|Q8TD26|CHD6_HUMAN Chromodomain-helicase-DNA-binding protein 6 OS=Homo sapiens GN=CHD6 PE=1 SV=4	-	-	0.3	0.3	3.9	3.7	0.3	0.2	-	1.7	0.2	0.2
sp|Q9HD45|TM9S3_HUMAN Transmembrane 9 superfamily member 3 OS=Homo sapiens GN=TM9SF3 PE=1 SV=2	1.1	2.2	0.3	0.3	2.2	1.2	0.3	0.2	2.9	-	0.2	0.2
sp|P82673|RT35_HUMAN 28S ribosomal protein S35; mitochondrial OS=Homo sapiens GN=MRPS35 PE=1 SV=1	-	-	4.7	6.4	-	-	0.3	0.2	-	-	-	-
sp|Q9UBF2|COPG2_HUMAN Coatomer subunit gamma-2 OS=Homo sapiens GN=COPG2 PE=1 SV=1	1.1	2.2	0.3	0.3	0.9	0.5	0.3	3.8	-	-	-	0.2
sp|Q9UN66|PCDB8_HUMAN Protocadherin beta-8 OS=Homo sapiens GN=PCDHB8 PE=2 SV=3	-	-	7.5	0.3	-	3.7	0.3	0.2	3.9	1.7	0.4	-
sp|Q9P0M9|RM27_HUMAN 39S ribosomal protein L27; mitochondrial OS=Homo sapiens GN=MRPL27 PE=1 SV=1	-	-	6.2	6.4	-	-	0.3	0.2	-	-	-	-
sp|O15131|IMA5_HUMAN Importin subunit alpha-6 OS=Homo sapiens GN=KPNA5 PE=1 SV=2	-	-	0.3	0.3	1.6	1.2	0.3	0.2	-	-	0.4	0.5
sp|P56192|SYMC_HUMAN Methionine--tRNA ligase; cytoplasmic OS=Homo sapiens GN=MARS PE=1 SV=2	-	-	0.3	0.3	-	-	0.3	0.2	-	-	0.4	0.5
sp|Q6UN15|FIP1_HUMAN Pre-mRNA 3'-end-processing factor FIP1 OS=Homo sapiens GN=FIP1L1 PE=1 SV=1	-	-	0.3	0.3	-	-	0.3	2.4	-	-	1.7	1.1
sp|A6NKD9|CC85C_HUMAN Coiled-coil domain-containing protein 85C OS=Homo sapiens GN=CCDC85C PE=1 SV=1	1.1	-	0.3	0.3	-	-	0.3	0.2	1.8	2.8	0.4	0.5
sp|Q5T8P6|RBM26_HUMAN RNA-binding protein 26 OS=Homo sapiens GN=RBM26 PE=1 SV=3	-	1.2	0.3	0.3	-	-	0.3	3.8	3.9	1.7	-	-
sp|Q9BU76|MMTA2_HUMAN Multiple myeloma tumor-associated protein 2 OS=Homo sapiens GN=MMTAG2 PE=1 SV=1	1.7	-	0.3	0.3	0.9	0.5	5.4	2.4	-	-	0.2	0.2
sp|P50991|TCPD_HUMAN T-complex protein 1 subunit delta OS=Homo sapiens GN=CCT4 PE=1 SV=4	-	-	0.3	0.3	-	-	0.3	0.2	-	1.1	0.2	0.5
sp|Q96CW1|AP2M1_HUMAN AP-2 complex subunit mu OS=Homo sapiens GN=AP2M1 PE=1 SV=2	-	-	0.3	0.3	-	-	0.3	0.2	-	-	0.4	-
sp|P21675|TAF1_HUMAN Transcription initiation factor TFIID subunit 1 OS=Homo sapiens GN=TAF1 PE=1 SV=2	-	-	0.3	0.3	3	1.2	0.3	0.2	-	1.1	-	-
sp|Q15637|SF01_HUMAN Splicing factor 1 OS=Homo sapiens GN=SF1 PE=1 SV=4	1.1	1.2	0.3	0.3	-	0.5	3.9	3.8	1.1	2.8	-	-
sp|Q13243|SRSF5_HUMAN Serine/arginine-rich splicing factor 5 OS=Homo sapiens GN=SRSF5 PE=1 SV=1	1.1	1.2	4.7	6.4	1.6	-	7.3	3.8	3.9	1.1	-	-
sp|P63173|RL38_HUMAN 60S ribosomal protein L38 OS=Homo sapiens GN=RPL38 PE=1 SV=2	1.1	1.2	0.3	0.3	1.6	1.2	0.3	2.4	1.1	1.7	-	0.2
##DECOY## sp|O14746|TERT_HUMAN Telomerase reverse transcriptase OS=Homo sapiens GN=TERT PE=1 SV=1	-	-	4.7	0.3	1.6	2.6	7.3	0.2	-	-	-	-
sp|P12273|PIP_HUMAN Prolactin-inducible protein OS=Homo sapiens GN=PIP PE=1 SV=1	-	-	0.3	0.3	-	-	0.3	3.8	-	-	-	-
##DECOY## sp|Q6P6C2|ALKB5_HUMAN RNA demethylase ALKBH5 OS=Homo sapiens GN=ALKBH5 PE=1 SV=2	-	-	0.3	0.3	0.9	1.8	0.3	0.2	-	-	-	-
sp|P20226|TBP_HUMAN TATA-box-binding protein OS=Homo sapiens GN=TBP PE=1 SV=2	-	-	0.3	0.3	0.9	1.2	0.3	0.2	-	-	-	-
sp|Q6NWY9|PR40B_HUMAN Pre-mRNA-processing factor 40 homolog B OS=Homo sapiens GN=PRPF40B PE=1 SV=1	-	-	0.3	0.3	-	-	0.3	0.2	1.1	1.7	-	-
sp|P36542|ATPG_HUMAN ATP synthase subunit gamma; mitochondrial OS=Homo sapiens GN=ATP5C1 PE=1 SV=1	-	-	0.3	0.3	-	-	0.3	0.2	-	-	0.2	0.5
sp|O14787|TNPO2_HUMAN Transportin-2 OS=Homo sapiens GN=TNPO2 PE=1 SV=3	-	-	0.3	0.3	-	-	0.3	0.2	-	-	0.4	0.5
sp|Q13838|DX39B_HUMAN Spliceosome RNA helicase DDX39B OS=Homo sapiens GN=DDX39B PE=1 SV=1	-	-	0.3	0.3	-	-	0.3	0.2	-	-	0.4	0.2
sp|Q8TEX9|IPO4_HUMAN Importin-4 OS=Homo sapiens GN=IPO4 PE=1 SV=2	1.1	1.2	0.3	0.3	-	-	0.3	0.2	-	-	0.4	1.1
sp|P26641|EF1G_HUMAN Elongation factor 1-gamma OS=Homo sapiens GN=EEF1G PE=1 SV=3	2.3	2.2	0.3	0.3	-	-	0.3	2.4	-	-	1.1	0.2
sp|Q6DKI1|RL7L_HUMAN 60S ribosomal protein L7-like 1 OS=Homo sapiens GN=RPL7L1 PE=1 SV=1	-	-	6.2	6.4	0.9	1.2	0.3	0.2	-	-	-	0.2
##DECOY## sp|P11216|PYGB_HUMAN Glycogen phosphorylase; brain form OS=Homo sapiens GN=PYGB PE=1 SV=5	3.8	4.7	0.3	3.8	-	2.6	0.3	8.5	-	-	1.7	2.3
sp|Q96N66|MBOA7_HUMAN Lysophospholipid acyltransferase 7 OS=Homo sapiens GN=MBOAT7 PE=1 SV=2	1.7	1.2	0.3	0.3	-	-	0.3	0.2	-	-	1.1	0.2
sp|P17026|ZNF22_HUMAN Zinc finger protein 22 OS=Homo sapiens GN=ZNF22 PE=1 SV=3	1.1	-	0.3	0.3	0.9	1.2	0.3	0.2	1.1	-	-	-
sp|Q9UPW0|FOXJ3_HUMAN Forkhead box protein J3 OS=Homo sapiens GN=FOXJ3 PE=1 SV=2	1.1	1.2	0.3	0.3	-	-	0.3	2.4	1.8	1.7	-	0.2
sp|O60783|RT14_HUMAN 28S ribosomal protein S14; mitochondrial OS=Homo sapiens GN=MRPS14 PE=1 SV=1	-	-	6.2	0.3	-	-	0.3	0.2	-	-	-	-
##DECOY## sp|P57073|SOX8_HUMAN Transcription factor SOX-8 OS=Homo sapiens GN=SOX8 PE=2 SV=1	-	-	4.7	0.3	-	-	0.3	0.2	-	-	-	-
sp|P22102|PUR2_HUMAN Trifunctional purine biosynthetic protein adenosine-3 OS=Homo sapiens GN=GART PE=1 SV=1	-	-	0.3	0.3	-	1.8	0.3	5.1	-	-	-	-
sp|Q92839|HAS1_HUMAN Hyaluronan synthase 1 OS=Homo sapiens GN=HAS1 PE=1 SV=2	-	-	0.3	0.3	-	1.2	0.3	0.2	-	-	-	-
sp|P62258|1433E_HUMAN 14-3-3 protein epsilon OS=Homo sapiens GN=YWHAE PE=1 SV=1	-	-	0.3	0.3	-	-	0.3	0.2	-	1.1	0.2	1.1
sp|P31689|DNJA1_HUMAN DnaJ homolog subfamily A member 1 OS=Homo sapiens GN=DNAJA1 PE=1 SV=2	-	-	0.3	0.3	-	-	0.3	0.2	-	-	0.4	0.5
sp|Q9ULI2|RIMKB_HUMAN Beta-citryl-glutamate synthase B OS=Homo sapiens GN=RIMKLB PE=2 SV=2	-	-	0.3	0.3	-	-	0.3	0.2	-	-	0.4	0.5
sp|P27348|1433T_HUMAN 14-3-3 protein theta OS=Homo sapiens GN=YWHAQ PE=1 SV=1	-	-	0.3	0.3	-	-	0.3	0.2	-	-	-	1.1
sp|P52701|MSH6_HUMAN DNA mismatch repair protein Msh6 OS=Homo sapiens GN=MSH6 PE=1 SV=2	-	-	0.3	0.3	-	-	0.3	0.2	-	-	1.7	1.7
sp|Q99985|SEM3C_HUMAN Semaphorin-3C OS=Homo sapiens GN=SEMA3C PE=1 SV=2	-	-	0.3	0.3	-	-	0.3	2.4	2.9	2.8	-	-
sp|P17844|DDX5_HUMAN Probable ATP-dependent RNA helicase DDX5 OS=Homo sapiens GN=DDX5 PE=1 SV=1	-	-	0.3	0.3	1.6	1.8	0.3	0.2	-	-	-	-
sp|Q6NYC1|JMJD6_HUMAN Bifunctional arginine demethylase and lysyl-hydroxylase JMJD6 OS=Homo sapiens GN=JMJD6 PE=1 SV=1	1.1	1.2	0.3	0.3	-	-	0.3	0.2	1.1	1.7	0.4	0.5
sp|Q3MHD2|LSM12_HUMAN Protein LSM12 homolog OS=Homo sapiens GN=LSM12 PE=1 SV=2	1.7	1.2	0.3	0.3	0.9	-	3.9	2.4	1.1	1.7	-	-
sp|P14649|MYL6B_HUMAN Myosin light chain 6B OS=Homo sapiens GN=MYL6B PE=1 SV=1	1.1	-	0.3	0.3	0.9	1.2	0.3	0.2	-	1.1	0.4	0.5
sp|O75494|SRS10_HUMAN Serine/arginine-rich splicing factor 10 OS=Homo sapiens GN=SRSF10 PE=1 SV=1	-	-	4.7	0.3	-	-	0.3	0.2	-	-	-	-
sp|Q12824|SNF5_HUMAN SWI/SNF-related matrix-associated actin-dependent regulator of chromatin subfamily B member 1 OS=Homo sapiens GN=SMARCB1 PE=1 SV=2	-	-	0.3	0.3	0.9	1.2	0.3	0.2	1.1	1.1	0.4	0.5
sp|P62318|SMD3_HUMAN Small nuclear ribonucleoprotein Sm D3 OS=Homo sapiens GN=SNRPD3 PE=1 SV=1	-	-	0.3	0.3	1.6	0.5	0.3	0.2	-	-	-	-
sp|Q9HBE1|PATZ1_HUMAN POZ-; AT hook-; and zinc finger-containing protein 1 OS=Homo sapiens GN=PATZ1 PE=1 SV=1	-	-	0.3	0.3	-	0.5	0.3	0.2	-	-	0.2	0.5
sp|Q53LP3|SWAHC_HUMAN Ankyrin repeat domain-containing protein SOWAHC OS=Homo sapiens GN=SOWAHC PE=1 SV=1	-	-	0.3	0.3	-	-	0.3	0.2	1.8	1.7	0.4	0.2
sp|Q5JTD0|TJAP1_HUMAN Tight junction-associated protein 1 OS=Homo sapiens GN=TJAP1 PE=1 SV=1	-	-	0.3	0.3	-	-	0.3	0.2	-	-	0.2	0.5
sp|Q9HCE7|SMUF1_HUMAN E3 ubiquitin-protein ligase SMURF1 OS=Homo sapiens GN=SMURF1 PE=1 SV=2	-	-	0.3	0.3	-	-	0.3	0.2	-	-	0.4	-
sp|P49770|EI2BB_HUMAN Translation initiation factor eIF-2B subunit beta OS=Homo sapiens GN=EIF2B2 PE=1 SV=3	-	-	0.3	0.3	-	-	0.3	0.2	-	-	0.2	0.5
sp|Q92616|GCN1L_HUMAN Translational activator GCN1 OS=Homo sapiens GN=GCN1L1 PE=1 SV=6	-	-	0.3	0.3	2.2	-	0.3	0.2	-	1.1	2.2	2.3
sp|P55081|MFAP1_HUMAN Microfibrillar-associated protein 1 OS=Homo sapiens GN=MFAP1 PE=1 SV=2	1.1	-	0.3	0.3	-	-	0.3	0.2	-	-	1.1	0.5
sp|Q96T76|MMS19_HUMAN MMS19 nucleotide excision repair protein homolog OS=Homo sapiens GN=MMS19 PE=1 SV=2	-	1.2	0.3	0.3	1.6	1.8	0.3	0.2	-	-	1.1	0.5
sp|O75534|CSDE1_HUMAN Cold shock domain-containing protein E1 OS=Homo sapiens GN=CSDE1 PE=1 SV=2	-	-	0.3	0.3	-	-	0.3	0.2	-	-	1.1	0.2
##DECOY## sp|P21941|MATN1_HUMAN Cartilage matrix protein OS=Homo sapiens GN=MATN1 PE=1 SV=1	1.1	-	0.3	0.3	-	-	0.3	2.4	-	3.8	-	-
##DECOY## sp|O75526|RMXL2_HUMAN RNA-binding motif protein; X-linked-like-2 OS=Homo sapiens GN=RBMXL2 PE=1 SV=3	1.1	-	0.3	0.3	-	-	0.3	0.2	1.8	-	-	-
##DECOY## sp|A6NIH7|U119B_HUMAN Protein unc-119 homolog B OS=Homo sapiens GN=UNC119B PE=1 SV=1	1.7	-	0.3	0.3	-	-	0.3	0.2	-	-	-	-
sp|Q8NI51|CTCFL_HUMAN Transcriptional repressor CTCFL OS=Homo sapiens GN=CTCFL PE=1 SV=2	1.1	1.2	0.3	0.3	1.6	0.5	0.3	0.2	1.8	1.1	-	-
sp|Q9NVS2|RT18A_HUMAN 28S ribosomal protein S18a; mitochondrial OS=Homo sapiens GN=MRPS18A PE=1 SV=1	-	1.2	4.7	0.3	-	-	0.3	0.2	-	-	0.2	-
sp|Q14444|CAPR1_HUMAN Caprin-1 OS=Homo sapiens GN=CAPRIN1 PE=1 SV=2	-	1.2	0.3	0.3	-	-	0.3	0.2	1.1	1.7	-	-
sp|P35900|K1C20_HUMAN Keratin; type I cytoskeletal 20 OS=Homo sapiens GN=KRT20 PE=1 SV=1	-	-	3.4	3.8	-	-	0.3	3.8	-	1.1	-	-
sp|Q12962|TAF10_HUMAN Transcription initiation factor TFIID subunit 10 OS=Homo sapiens GN=TAF10 PE=1 SV=1	-	-	3.4	0.3	0.9	1.2	0.3	0.2	1.1	1.1	-	-
sp|P46782|RS5_HUMAN 40S ribosomal protein S5 OS=Homo sapiens GN=RPS5 PE=1 SV=4	-	-	0.3	0.3	-	-	3.9	0.2	1.1	-	0.4	0.5
##DECOY## sp|Q9NRA8|4ET_HUMAN Eukaryotic translation initiation factor 4E transporter OS=Homo sapiens GN=EIF4ENIF1 PE=1 SV=2	-	-	0.3	0.3	-	-	0.3	3.8	-	-	-	-
##DECOY## sp|Q2KHM9|K0753_HUMAN Uncharacterized protein KIAA0753 OS=Homo sapiens GN=KIAA0753 PE=2 SV=3	-	-	0.3	0.3	2.2	-	0.3	0.2	-	-	-	1.1
sp|Q08431|MFGM_HUMAN Lactadherin OS=Homo sapiens GN=MFGE8 PE=1 SV=2	-	-	0.3	0.3	-	0.5	0.3	0.2	2.9	1.1	-	-
sp|Q15361|TTF1_HUMAN Transcription termination factor 1 OS=Homo sapiens GN=TTF1 PE=1 SV=3	-	-	0.3	0.3	-	1.2	0.3	0.2	-	1.1	-	-
